# Supplementary material for: Transcriptome-Based Discovery of Fusarium graminearum Stress Responses to FgHV1 Infection
Source: Int J Mol Sci. 2016 Nov 17;17(11):1922. doi: 10.3390/ijms17111922 (PMC5133918; doi:10.3390/ijms17111922)
Supplement: Supplementary file 1 [file ijms-17-01922-s001.zip]

Archive with 3 entries (2 files):
- ijms-152770-Supplementary Materials/
- ijms-152770-Supplementary Materials/ijms-152770-supple-Figure S1, Table S4.pdf
- ijms-152770-Supplementary Materials/ijms-152770-supple-Table S1-S3.xlsx
