# Supplementary material for: Transcriptome-Based Discovery of Fusarium graminearum Stress Responses to FgHV1 Infection
Source: Int J Mol Sci. 2016 Nov 17;17(11):1922. doi: 10.3390/ijms17111922 (PMC5133918; doi:10.3390/ijms17111922)
Supplement: Supplementary file 1 [file ijms-17-01922-s001.zip › ijms-152770-Supplementary Materials/ijms-152770-supple-Table S1-S3.xlsx]

## Sheet: Table S1
Table S1. F. graminearum genes showing expression changes in the FgHV1-infected strain relative to the virus-free strain.
Gene_ID	Gene_name	Description	Locus	Group 1_FPKM	Group 2_FPKM	Fold_change-Group 1/Group 2	P-value	FDR	Up/down regulate
FGSG_11748	-	-	Supercontig_3.1:1044703-1044905	1e-05	101.922	9.81e-08	9.84e-36	1.17e-33	DOWN
FGSG_00226	-	-	Supercontig_3.1:673600-675250	2.61622	42.0677	0.0621907	9.03e-13	4.53e-11	DOWN
FGSG_13962	-	-	Supercontig_3.9:262828-263725	7.83423	69.5838	0.112587	1.77e-17	1.15e-15	DOWN
FGSG_02138	-	-	Supercontig_3.1:6964393-6966099	2.47926	18.9051	0.131142	4.73e-05	0.00106539	DOWN
FGSG_10802	-	-	Supercontig_3.8:1301734-1303674	17.0292	127.747	0.133304	1.99e-28	1.89e-26	DOWN
FGSG_04468	-	-	Supercontig_3.2:643131-644614	6.32193	43.6546	0.144817	4.92e-10	2e-08	DOWN
FGSG_06127	-	-	Supercontig_3.3:4371694-4373524	59.1204	403.627	0.146473	6.7e-85	1.64e-82	DOWN
FGSG_07582	-	-	Supercontig_3.4:3917634-3919525	2058.47	13516.6	0.152292	0	0	DOWN
FGSG_03984	-	-	Supercontig_3.2:2197000-2198349	2.17421	14.2169	0.152931	0.00116067	0.0191143	DOWN
FGSG_01450	-	-	Supercontig_3.1:4783602-4784895	43.4979	276.18	0.157498	6.18e-57	9.84e-55	DOWN
FGSG_10803	-	-	Supercontig_3.8:1300540-1301177	4.27449	25.1674	0.169842	5.25e-06	0.000139743	DOWN
FGSG_11272	-	-	Supercontig_3.9:630475-635117	11.6614	65.3932	0.178327	1.05e-13	5.66e-12	DOWN
FGSG_07598	-	-	Supercontig_3.4:3960145-3961693	31.0363	168.894	0.183762	2.45e-32	2.67e-30	DOWN
FGSG_06891	-	-	Supercontig_3.4:1579770-1582097	69.7409	363.624	0.191794	3.39e-67	6.43e-65	DOWN
FGSG_07509	-	-	Supercontig_3.4:3707551-3709417	5.55745	27.9116	0.199109	5.39e-06	0.000142531	DOWN
FGSG_09697	-	-	Supercontig_3.6:2404211-2406423	260.6	1285.48	0.202726	5.33e-226	3.77e-223	DOWN
FGSG_10920	-	-	Supercontig_3.8:903701-904930	13.6712	64.6398	0.211498	3.28e-12	1.55e-10	DOWN
FGSG_12650	-	-	Supercontig_3.3:572009-572330	3.91799	17.7952	0.220171	0.000344555	0.00636602	DOWN
FGSG_11271	-	-	Supercontig_3.9:635397-637904	3.92111	17.6155	0.222594	0.000344555	0.00636602	DOWN
FGSG_07564	-	-	Supercontig_3.4:3873579-3875653	46.7729	209.591	0.223163	5.91e-36	7.16e-34	DOWN
FGSG_03749	-	-	Supercontig_3.2:2803542-2804848	129.875	580.553	0.223709	9.46e-97	2.87e-94	DOWN
FGSG_10200	-	-	Supercontig_3.7:1162586-1164167	58.2118	259.456	0.224361	6.46e-44	9.14e-42	DOWN
FGSG_13449	-	-	Supercontig_3.5:3052483-3053097	6.26307	27.5893	0.227011	1.87e-05	0.000452344	DOWN
FGSG_13391	-	-	Supercontig_3.5:2223606-2224374	121.773	524.263	0.232275	1.41e-85	3.53e-83	DOWN
FGSG_03344	-	-	Supercontig_3.2:3889726-3891236	18.7539	78.8023	0.237987	7.52e-14	4.11e-12	DOWN
FGSG_11063	-	-	Supercontig_3.8:484348-484756	15.7562	63.9351	0.246441	3.69e-11	1.62e-09	DOWN
FGSG_13979	-	-	Supercontig_3.9:404524-405139	28.2755	112.821	0.250623	3.11e-18	2.1e-16	DOWN
FGSG_02444	-	-	Supercontig_3.1:7833268-7834030	87.3205	339.335	0.257328	7.15e-52	1.07e-49	DOWN
FGSG_07882	-	-	Supercontig_3.4:4754434-4755509	8.82267	34.1125	0.258635	1.84e-06	5.15e-05	DOWN
FGSG_04207	-	-	Supercontig_3.2:1491121-1491961	34.8218	132.628	0.262552	6.52e-21	5.03e-19	DOWN
FGSG_06751	-	-	Supercontig_3.4:1063071-1065061	103.767	382.967	0.270955	3.54e-56	5.42e-54	DOWN
FGSG_02168	-	-	Supercontig_3.1:7045536-7047110	19.6719	72.1419	0.272683	1.22e-11	5.56e-10	DOWN
FGSG_07057	-	-	Supercontig_3.4:2171082-2172890	16.1115	58.9705	0.273213	1.89e-09	7.38e-08	DOWN
FGSG_02225	-	-	Supercontig_3.1:7183054-7183708	23.2362	83.5721	0.278038	6.65e-13	3.37e-11	DOWN
FGSG_04555	-	-	Supercontig_3.2:394131-395177	26.5012	94.4974	0.280444	1.42e-14	8.16e-13	DOWN
FGSG_04903	-	-	Supercontig_3.3:597948-598923	4.47742	15.6108	0.286816	0.00337156	0.0477419	DOWN
FGSG_03292	-	-	Supercontig_3.2:4045215-4047549	6.47321	22.2857	0.290465	0.000315068	0.00587235	DOWN
FGSG_04554	-	-	Supercontig_3.2:395965-397879	917.332	3101.92	0.29573	0	0	DOWN
FGSG_05697	-	-	Supercontig_3.3:3123690-3126579	19.372	65.5044	0.295736	5.34e-10	2.16e-08	DOWN
FGSG_12164	-	-	Supercontig_3.1:8314993-8316022	8.78462	29.1573	0.301284	3.07e-05	0.000712506	DOWN
FGSG_12233	-	-	Supercontig_3.2:390885-391149	21.7316	71.5569	0.303697	9.66e-11	4.17e-09	DOWN
FGSG_08467	-	-	Supercontig_3.5:1760718-1762753	41.698	136.75	0.304921	4.07e-19	2.88e-17	DOWN
FGSG_08779	-	-	Supercontig_3.5:653072-654002	5.2177	17.0185	0.30659	0.00302551	0.0434704	DOWN
FGSG_02485	-	-	Supercontig_3.1:7963276-7964188	41.0116	133.399	0.307436	2.03e-18	1.4e-16	DOWN
FGSG_06897	-	-	Supercontig_3.4:1599811-1601955	30.2857	96.575	0.313598	1.61e-13	8.5e-12	DOWN
FGSG_08471	-	-	Supercontig_3.5:1742773-1744018	13.837	44.0842	0.313877	4.83e-07	1.43e-05	DOWN
FGSG_06730	-	-	Supercontig_3.4:980537-982097	18.9201	59.9016	0.315853	8.09e-09	2.95e-07	DOWN
FGSG_06503	-	-	Supercontig_3.4:252655-255310	10.0269	30.853	0.324989	0.000120528	0.00251117	DOWN
FGSG_05820	-	-	Supercontig_3.3:3470046-3471904	16.4119	50.4011	0.325626	2.18e-07	6.87e-06	DOWN
FGSG_07134	-	-	Supercontig_3.4:2468602-2470057	6.38711	19.4631	0.328165	0.00161821	0.0255898	DOWN
FGSG_08624	-	-	Supercontig_3.5:1217366-1218560	34.6208	104.928	0.329948	6.37e-14	3.49e-12	DOWN
FGSG_09289	-	-	Supercontig_3.6:1047078-1048403	8.34715	25.1692	0.331641	0.000272556	0.00517857	DOWN
FGSG_09001	-	-	Supercontig_3.6:226746-227754	13.5574	40.4298	0.335332	4.02e-06	0.000108358	DOWN
FGSG_01379	-	-	Supercontig_3.1:4530395-4531116	44.743	132.498	0.337688	5.56e-17	3.52e-15	DOWN
FGSG_04582	-	-	Supercontig_3.2:313005-315111	74.9071	221.62	0.337998	1.96e-27	1.78e-25	DOWN
FGSG_07660	-	-	Supercontig_3.4:4110188-4111596	31.2968	91.9583	0.340337	8.31e-12	3.82e-10	DOWN
FGSG_05574	-	-	Supercontig_3.3:2737116-2738949	175.304	498.885	0.351392	2.03e-57	3.27e-55	DOWN
FGSG_07832	-	-	Supercontig_3.4:4615566-4616388	130.641	370.02	0.353065	6.64e-43	9.18e-41	DOWN
FGSG_00490	-	-	Supercontig_3.1:1507437-1509917	21.2689	59.3684	0.358253	7.44e-08	2.48e-06	DOWN
FGSG_11610	-	-	Supercontig_3.5:10136-12486	113.033	315.032	0.358798	4e-36	4.89e-34	DOWN
FGSG_02423	-	-	Supercontig_3.1:7778188-7779074	11.8965	33.1139	0.35926	3.88e-05	0.000887728	DOWN
FGSG_07425	-	-	Supercontig_3.4:3473015-3474446	65.5642	182.495	0.359266	2.04e-21	1.6e-19	DOWN
FGSG_12572	-	-	Supercontig_3.2:5260669-5261317	25.0421	68.4244	0.365982	1.66e-08	5.88e-07	DOWN
FGSG_06482	-	-	Supercontig_3.4:165264-166356	21.0995	57.6447	0.366027	2.01e-07	6.36e-06	DOWN
FGSG_07583	-	-	Supercontig_3.4:3921465-3922206	10.3236	28.1167	0.36717	0.000321314	0.00598001	DOWN
FGSG_10893	-	-	Supercontig_3.8:988669-990462	67.1803	182.27	0.368576	6.63e-21	5.08e-19	DOWN
FGSG_03168	-	-	Supercontig_3.2:4374366-4376140	2080.58	5641.85	0.368776	0	0	DOWN
FGSG_08700	-	-	Supercontig_3.5:945242-947480	485.469	1315.56	0.369021	2.31e-141	9.81e-139	DOWN
FGSG_01151	-	-	Supercontig_3.1:3726422-3727976	44.1761	118.553	0.372627	8.66e-14	4.69e-12	DOWN
FGSG_10106	-	-	Supercontig_3.7:851311-852290	10.7672	28.8864	0.372743	0.000321314	0.00598001	DOWN
FGSG_11474	-	-	Supercontig_3.9:103702-104378	9.1638	24.5184	0.373752	0.00102958	0.0171551	DOWN
FGSG_11413	-	-	Supercontig_3.9:266185-267916	23.4387	60.8651	0.385093	2.37e-07	7.46e-06	DOWN
FGSG_07192	-	-	Supercontig_3.4:2682306-2685579	28.9235	72.8989	0.396762	1.71e-08	6.03e-07	DOWN
FGSG_04000	-	-	Supercontig_3.2:2148383-2148928	9.50526	23.7708	0.399871	0.00168289	0.0264811	DOWN
FGSG_11900	-	-	Supercontig_3.1:3605762-3606434	13.5509	33.7713	0.401255	0.00019807	0.00394589	DOWN
FGSG_12169	-	-	Supercontig_3.1:8432095-8432765	14.4667	35.6968	0.405266	0.000172825	0.00347561	DOWN
FGSG_04626	-	-	Supercontig_3.2:187383-188451	16.4939	40.663	0.405624	4.77e-05	0.00107303	DOWN
FGSG_12180	-	-	Supercontig_3.1:8660628-8661720	8.57063	21.0918	0.406349	0.0030891	0.044284	DOWN
FGSG_05059	-	-	Supercontig_3.3:1022576-1023145	12.6686	31.1159	0.407142	0.000237002	0.00462026	DOWN
FGSG_13296	-	-	Supercontig_3.5:613811-614460	10.7668	26.404	0.407772	0.000842434	0.0142989	DOWN
FGSG_12170	-	-	Supercontig_3.1:8433022-8433445	23.8178	58.0555	0.410259	5.96e-07	1.75e-05	DOWN
FGSG_02811	-	-	Supercontig_3.2:5321862-5324277	25.3298	61.4376	0.412285	4.38e-07	1.32e-05	DOWN
FGSG_03128	-	-	Supercontig_3.2:4483942-4485901	32.7407	79.4021	0.41234	5.97e-09	2.21e-07	DOWN
FGSG_08347	-	-	Supercontig_3.5:2163832-2165460	56.4398	136.601	0.413173	3.73e-14	2.08e-12	DOWN
FGSG_07201	-	-	Supercontig_3.4:2716293-2716975	9.59292	23.1278	0.414779	0.00168289	0.0264811	DOWN
FGSG_03249	-	-	Supercontig_3.2:4150262-4152781	25.3803	61.017	0.415955	4.38e-07	1.32e-05	DOWN
FGSG_10433	-	-	Supercontig_3.7:1853295-1854195	167.695	398.072	0.421268	7.82e-38	9.66e-36	DOWN
FGSG_02452	-	-	Supercontig_3.1:7853546-7854749	10.4278	24.6819	0.422488	0.00215865	0.0324818	DOWN
FGSG_07086	-	-	Supercontig_3.4:2282603-2284670	12.0561	28.5351	0.422501	0.000977978	0.0163811	DOWN
FGSG_10796	-	-	Supercontig_3.8:1337076-1339122	98.1736	231.855	0.423427	2.73e-22	2.23e-20	DOWN
FGSG_11991	-	-	Supercontig_3.1:5596506-5599546	25.8743	60.0513	0.43087	6.96e-07	2.03e-05	DOWN
FGSG_13704	-	-	Supercontig_3.7:855125-856375	87.6169	203.292	0.43099	2.09e-19	1.52e-17	DOWN
FGSG_02248	-	-	Supercontig_3.1:7265659-7267663	17.6231	40.8484	0.431427	0.000100921	0.00213056	DOWN
FGSG_02691	-	-	Supercontig_3.1:8603171-8604476	16.6408	38.3032	0.434449	0.000117328	0.00245656	DOWN
FGSG_10517	-	-	Supercontig_3.7:2108828-2111375	42.4401	96.6564	0.439082	1.1e-09	4.34e-08	DOWN
FGSG_07160	-	-	Supercontig_3.4:2557633-2558873	71.6301	162.031	0.442077	2.04e-15	1.22e-13	DOWN
FGSG_05554	-	-	Supercontig_3.3:2666448-2668376	80.8458	182.165	0.443805	5.14e-17	3.29e-15	DOWN
FGSG_06464	-	-	Supercontig_3.4:100171-102076	221.953	498.123	0.445579	1.47e-43	2.06e-41	DOWN
FGSG_10513	-	-	Supercontig_3.7:2097258-2098186	108.469	243.269	0.445881	4.58e-22	3.69e-20	DOWN
FGSG_00849	-	-	Supercontig_3.1:2733940-2739837	60.0554	134.577	0.446253	1.57e-12	7.62e-11	DOWN
FGSG_01404	-	-	Supercontig_3.1:4591378-4592971	22.486	50.2339	0.447626	1.65e-05	0.000405427	DOWN
FGSG_00444	-	-	Supercontig_3.1:1389390-1390944	67.4324	150.149	0.449103	5.33e-14	2.95e-12	DOWN
FGSG_03590	-	-	Supercontig_3.2:3241831-3243278	22.4124	49.3916	0.453769	2.53e-05	0.000597636	DOWN
FGSG_00454	-	-	Supercontig_3.1:1415014-1416464	13.9806	30.6649	0.455915	0.000780157	0.013295	DOWN
FGSG_03445	-	-	Supercontig_3.2:3604942-3605773	19.962	43.6894	0.456907	6.79e-05	0.00148506	DOWN
FGSG_00986	-	-	Supercontig_3.1:3223591-3225415	46.0179	99.6459	0.461814	2.95e-09	1.13e-07	DOWN
FGSG_04637	-	-	Supercontig_3.2:150015-152125	464.699	1003.09	0.463268	1.74e-81	4.18e-79	DOWN
FGSG_07596	-	-	Supercontig_3.4:3953833-3957431	82.8587	177.679	0.466339	1.63e-15	9.77e-14	DOWN
FGSG_03662	-	-	Supercontig_3.2:3049259-3050079	165.691	352.806	0.469638	4.02e-29	3.87e-27	DOWN
FGSG_07825	-	-	Supercontig_3.4:4599050-4599696	31.5215	67.0043	0.47044	1.34e-06	3.82e-05	DOWN
FGSG_11946	-	-	Supercontig_3.1:4633148-4634810	120.392	254.334	0.473362	3.61e-21	2.82e-19	DOWN
FGSG_06408	-	-	Supercontig_3.3:5283690-5284813	18.4672	38.9443	0.474195	0.000462459	0.00832688	DOWN
FGSG_08775	-	-	Supercontig_3.5:661836-662889	23.8494	50.1141	0.475902	3.27e-05	0.000759067	DOWN
FGSG_03970	-	-	Supercontig_3.2:2236882-2237553	2776.47	5815.24	0.477447	0	0	DOWN
FGSG_02249	-	-	Supercontig_3.1:7268820-7269530	64.042	133.535	0.47959	2.05e-11	9.27e-10	DOWN
FGSG_10080	-	-	Supercontig_3.7:752817-754341	92.574	192.493	0.480921	6.06e-16	3.71e-14	DOWN
FGSG_00815	-	-	Supercontig_3.1:2601847-2604073	32.607	67.6745	0.481821	1.72e-06	4.84e-05	DOWN
FGSG_04998	-	-	Supercontig_3.3:853381-854665	27.0666	56.1303	0.48221	1.52e-05	0.000375392	DOWN
FGSG_00702	-	-	Supercontig_3.1:2247830-2250643	37.3532	77.4261	0.482437	4.32e-07	1.3e-05	DOWN
FGSG_01403	-	-	Supercontig_3.1:4587797-4589854	208.246	431.35	0.482777	9.59e-34	1.08e-31	DOWN
FGSG_01289	-	-	Supercontig_3.1:4214066-4218184	18.0537	37.2909	0.484132	0.000690798	0.0118675	DOWN
FGSG_11740	-	-	Supercontig_3.1:835593-836324	65.1527	134.533	0.484288	2.59e-11	1.15e-09	DOWN
FGSG_03502	-	-	Supercontig_3.2:3468873-3470308	17.6068	36.2349	0.485907	0.000550533	0.00974727	DOWN
FGSG_00878	-	-	Supercontig_3.1:2832208-2833063	39.6258	81.1578	0.488256	1.94e-07	6.17e-06	DOWN
FGSG_09960	-	-	Supercontig_3.7:322082-323751	36.7777	75.2399	0.488806	5.17e-07	1.52e-05	DOWN
FGSG_11332	-	-	Supercontig_3.9:490130-490967	34.065	69.2513	0.491904	2.56e-06	7.01e-05	DOWN
FGSG_01702	-	-	Supercontig_3.1:5607289-5609224	24.3555	49.0789	0.496252	6.27e-05	0.00138865	DOWN
FGSG_00015	-	-	Supercontig_3.1:62361-64254	16.8236	33.8982	0.496298	0.00103785	0.0172704	DOWN
FGSG_00663	-	-	Supercontig_3.1:2104282-2107431	142.47	286.857	0.496659	4.79e-22	3.84e-20	DOWN
FGSG_04193	-	-	Supercontig_3.2:1531068-1532051	24.8698	49.8615	0.498778	6.27e-05	0.00138865	DOWN
FGSG_01872	-	-	Supercontig_3.1:6139482-6140883	734.928	365.091	2.013	2.31e-12	1.1e-10	UP
FGSG_06842	-	-	Supercontig_3.4:1401362-1404179	2445.55	1211.67	2.01833	2.9e-38	3.69e-36	UP
FGSG_09378	-	-	Supercontig_3.6:1331348-1332780	172.042	85.1502	2.02045	0.000696232	0.0119448	UP
FGSG_00450	-	-	Supercontig_3.1:1408355-1409688	994.265	490.494	2.02707	1.03e-16	6.48e-15	UP
FGSG_08493	-	-	Supercontig_3.5:1668654-1669207	235.979	116.222	2.03042	6.79e-05	0.00148678	UP
FGSG_13324	-	-	Supercontig_3.5:1082328-1083729	429.813	210.407	2.04277	3.49e-08	1.2e-06	UP
FGSG_09297	-	-	Supercontig_3.6:1071811-1073655	138.544	67.7215	2.04579	0.00197229	0.0299967	UP
FGSG_13897	-	-	Supercontig_3.8:1001569-1003149	763.07	367.304	2.07749	2.61e-14	1.49e-12	UP
FGSG_06692	-	-	Supercontig_3.4:856962-858118	7795.74	3739.55	2.08467	4.73e-134	1.77e-131	UP
FGSG_02810	-	-	Supercontig_3.2:5324530-5325688	949.883	450.422	2.10887	2.85e-18	1.94e-16	UP
FGSG_04288	-	-	Supercontig_3.2:1276261-1278919	2298.4	1089.71	2.10919	2.43e-42	3.33e-40	UP
FGSG_12009	-	-	Supercontig_3.1:5789533-5791320	197.102	93.4469	2.10924	7.31e-05	0.00158773	UP
FGSG_09155	-	-	Supercontig_3.6:647755-649174	137.271	65.0222	2.11114	0.00113154	0.0186829	UP
FGSG_03431	-	-	Supercontig_3.2:3640873-3642118	227.766	107.295	2.1228	2.1e-05	0.000503489	UP
FGSG_11828	-	-	Supercontig_3.1:2601847-2604073	1534.25	719.653	2.13193	8.65e-30	8.6e-28	UP
FGSG_13871	-	-	Supercontig_3.8:602621-605053	735.77	344.391	2.13644	3.92e-15	2.28e-13	UP
FGSG_00860	-	-	Supercontig_3.1:2787160-2788170	163.304	75.4718	2.16378	0.000194012	0.00387719	UP
FGSG_01950	-	-	Supercontig_3.1:6393996-6397123	218.905	100.127	2.18627	1.29e-05	0.000325149	UP
FGSG_09522	-	-	Supercontig_3.6:1836643-1838540	155.414	70.7668	2.19614	0.000167393	0.00337704	UP
FGSG_09372	-	-	Supercontig_3.6:1313998-1314934	134.224	60.8522	2.20574	0.000395874	0.00720954	UP
FGSG_00840	-	-	Supercontig_3.1:2700761-2703430	118.265	53.481	2.21135	0.000944894	0.0158897	UP
FGSG_07775	-	-	Supercontig_3.4:4448393-4449651	103.702	46.6885	2.22115	0.00228482	0.0341783	UP
FGSG_09639	-	-	Supercontig_3.6:2256720-2257558	4205.38	1893.27	2.22123	3.77e-90	9.99e-88	UP
FGSG_05209	-	-	Supercontig_3.3:1511385-1515195	1149.89	517.574	2.22169	8.27e-26	7.26e-24	UP
FGSG_08768	-	-	Supercontig_3.5:698456-699494	6141.46	2743.53	2.23852	2.96e-134	1.14e-131	UP
FGSG_10354	-	-	Supercontig_3.7:1614550-1616232	1786.56	797.627	2.23984	3.28e-40	4.26e-38	UP
FGSG_05385	-	-	Supercontig_3.3:2095699-2097624	179.598	79.2515	2.26618	2.56e-05	0.000602069	UP
FGSG_09039	-	-	Supercontig_3.6:341668-343277	3318.8	1464.14	2.26672	5.72e-76	1.26e-73	UP
FGSG_08077	-	-	Supercontig_3.5:2951867-2953271	238.685	105.145	2.27006	1.18e-06	3.38e-05	UP
FGSG_04567	-	-	Supercontig_3.2:362097-362953	495.182	217.918	2.27233	9.5e-13	4.73e-11	UP
FGSG_08404	-	-	Supercontig_3.5:1982693-1984486	1162.95	511.359	2.27423	7.81e-28	7.2e-26	UP
FGSG_04213	-	-	Supercontig_3.2:1479473-1480364	558.741	244.987	2.2807	2.53e-14	1.44e-12	UP
FGSG_04824	-	-	Supercontig_3.3:375709-377948	452.493	197.892	2.28657	6.04e-12	2.79e-10	UP
FGSG_08291	-	-	Supercontig_3.5:2343718-2344187	411.481	178.129	2.31002	3.3e-11	1.46e-09	UP
FGSG_07275	-	-	Supercontig_3.4:2974378-2975591	510.055	218.152	2.33807	5.74e-14	3.16e-12	UP
FGSG_01767	-	-	Supercontig_3.1:5786635-5788541	593.571	253.791	2.33882	3.5e-16	2.17e-14	UP
FGSG_11706	-	-	Supercontig_3.1:614368-614590	259.763	110.706	2.34642	7.72e-08	2.55e-06	UP
FGSG_02355	-	-	Supercontig_3.1:7574282-7575420	197.582	84.1712	2.34738	3.44e-06	9.31e-05	UP
FGSG_09457	-	-	Supercontig_3.6:1634284-1636021	260.21	110.372	2.35757	6e-08	2.02e-06	UP
FGSG_05342	-	-	Supercontig_3.3:1953307-1954550	87.6496	36.8888	2.37605	0.00152469	0.0242616	UP
FGSG_07960	-	-	Supercontig_3.4:4999458-5001442	150.595	62.9818	2.39109	2.36e-05	0.000560222	UP
FGSG_10959	-	-	Supercontig_3.8:799087-799984	264.314	109.776	2.40776	1.52e-08	5.43e-07	UP
FGSG_06414	-	-	Supercontig_3.3:5299168-5300533	313.508	128.273	2.44407	4.79e-10	1.96e-08	UP
FGSG_06600	-	-	Supercontig_3.4:531715-532351	3120.12	1260.03	2.47623	5.23e-91	1.42e-88	UP
FGSG_05566	-	-	Supercontig_3.3:2707445-2708225	150.091	60.5509	2.47876	1.12e-05	0.00028179	UP
FGSG_02568	-	-	Supercontig_3.1:8218763-8220103	66.8475	26.8425	2.49036	0.00347627	0.0489524	UP
FGSG_08399	-	-	Supercontig_3.5:1999293-2001043	156.622	62.8803	2.4908	6.21e-06	0.000162538	UP
FGSG_01015	-	-	Supercontig_3.1:3302544-3305072	6369.27	2555.07	2.4928	1.76e-187	9.74e-185	UP
FGSG_10878	-	-	Supercontig_3.8:1053630-1054803	77.4321	31.0005	2.49777	0.00201582	0.0306222	UP
FGSG_05846	-	-	Supercontig_3.3:3546408-3547164	791.162	316.358	2.50084	7.94e-25	6.88e-23	UP
FGSG_03430	-	-	Supercontig_3.2:3642725-3644060	15691.8	6259.22	2.50699	0	0	UP
FGSG_05371	-	-	Supercontig_3.3:2033837-2036149	65.2423	25.9576	2.51342	0.00307264	0.0440977	UP
FGSG_05159	-	-	Supercontig_3.3:1339323-1341541	189.18	74.5874	2.53635	3.18e-07	9.8e-06	UP
FGSG_09548	-	-	Supercontig_3.6:1922230-1924833	103.427	40.2737	2.5681	0.000205287	0.00406424	UP
FGSG_09863	-	-	Supercontig_3.7:15272-17546	78.2319	30.438	2.57021	0.00101835	0.0169902	UP
FGSG_03083	-	-	Supercontig_3.2:4604418-4606187	135.544	52.2872	2.5923	1.3e-05	0.000325864	UP
FGSG_10761	-	-	Supercontig_3.8:1448524-1450294	588.667	226.434	2.59973	1.49e-20	1.14e-18	UP
FGSG_03046	-	-	Supercontig_3.2:4704509-4705464	122.913	47.0888	2.61024	3.81e-05	0.00087367	UP
FGSG_12456	-	-	Supercontig_3.2:3924565-3924858	2364.25	904.784	2.61305	6.23e-79	1.42e-76	UP
FGSG_02580	-	-	Supercontig_3.1:8262560-8264921	95.3819	36.241	2.63188	0.00021739	0.00427724	UP
FGSG_06186	-	-	Supercontig_3.3:4599243-4600220	57.1852	21.7046	2.6347	0.00331859	0.0470965	UP
FGSG_10247	-	-	Supercontig_3.7:1294170-1295880	76.4393	29.0052	2.63537	0.00119815	0.0195294	UP
FGSG_08456	-	-	Supercontig_3.5:1815377-1816880	211.973	79.4278	2.66875	1.54e-08	5.48e-07	UP
FGSG_05643	-	-	Supercontig_3.3:2954065-2956066	990.852	369.559	2.68117	6.9e-36	8.29e-34	UP
FGSG_09739	-	-	Supercontig_3.6:2562119-2565804	349.741	129.601	2.6986	1.04e-13	5.59e-12	UP
FGSG_07334	-	-	Supercontig_3.4:3156749-3157686	219.978	81.1154	2.71191	4.71e-09	1.76e-07	UP
FGSG_12742	-	-	Supercontig_3.3:2389640-2392319	100.376	36.9702	2.71505	6.74e-05	0.00148255	UP
FGSG_13869	-	-	Supercontig_3.8:600838-602448	63.4969	23.1617	2.74146	0.00176673	0.0274945	UP
FGSG_06465	-	-	Supercontig_3.4:105293-106385	179.505	65.1496	2.75527	7.15e-08	2.4e-06	UP
FGSG_11979	-	-	Supercontig_3.1:5299285-5302787	215.591	77.7226	2.77385	1.97e-09	7.63e-08	UP
FGSG_02074	-	-	Supercontig_3.1:6786581-6787949	175.694	63.1613	2.78167	7.16e-08	2.39e-06	UP
FGSG_00642	-	-	Supercontig_3.1:2017103-2019235	79.4134	28.5449	2.78205	0.000314686	0.00587382	UP
FGSG_10235	-	-	Supercontig_3.7:1253492-1254956	771.825	276.901	2.78737	1.06e-30	1.12e-28	UP
FGSG_04369	-	-	Supercontig_3.2:972400-974193	111.564	39.5907	2.81793	1.24e-05	0.000311308	UP
FGSG_02516	-	-	Supercontig_3.1:8061173-8063232	7836.11	2773.83	2.82501	9.17e-306	7.78e-303	UP
FGSG_11456	-	-	Supercontig_3.9:148232-149551	50.5357	17.8291	2.83445	0.00335079	0.0475006	UP
FGSG_04490	-	-	Supercontig_3.2:578424-579085	265.011	92.8998	2.85265	5.63e-12	2.61e-10	UP
FGSG_11233	-	-	Supercontig_3.8:20240-24420	350.657	122.834	2.85472	2.45e-15	1.45e-13	UP
FGSG_04012	-	-	Supercontig_3.2:2120811-2122282	73.6609	25.7723	2.85814	0.000367583	0.00672317	UP
FGSG_03282	-	-	Supercontig_3.2:4065249-4067073	69.0398	24.0473	2.871	0.000589748	0.0103409	UP
FGSG_03825	-	-	Supercontig_3.2:2626504-2628923	79.8343	27.7109	2.88097	0.000196926	0.00392926	UP
FGSG_13947	-	-	Supercontig_3.9:124839-126018	549.818	190.656	2.88382	9.93e-24	8.38e-22	UP
FGSG_00150	-	-	Supercontig_3.1:458591-459766	295.994	102.069	2.89994	2.04e-13	1.06e-11	UP
FGSG_06596	-	-	Supercontig_3.4:522848-524932	66.0182	22.6537	2.91423	0.00058953	0.0103513	UP
FGSG_01743	-	-	Supercontig_3.1:5726743-5729076	556.7	189.629	2.93573	9.59e-25	8.25e-23	UP
FGSG_13870	-	-	Supercontig_3.8:600838-602448	815.517	277.537	2.93841	1.1e-35	1.29e-33	UP
FGSG_06794	-	-	Supercontig_3.4:1234216-1235722	284.304	96.2089	2.95507	1.87e-13	9.78e-12	UP
FGSG_03882	-	-	Supercontig_3.2:2462752-2467441	185.586	61.9619	2.99516	1.66e-09	6.54e-08	UP
FGSG_01470	-	-	Supercontig_3.1:4830468-4832119	426.808	141.617	3.01382	3.41e-20	2.57e-18	UP
FGSG_03998	-	-	Supercontig_3.2:2151361-2152349	198.609	65.4234	3.03575	3.59e-10	1.49e-08	UP
FGSG_05658	-	-	Supercontig_3.3:3011361-3013029	271.49	89.2981	3.04027	1.93e-13	1.01e-11	UP
FGSG_12149	-	-	Supercontig_3.1:7985718-7986447	4737.35	1532.95	3.09035	2.06e-219	1.38e-216	UP
FGSG_08529	-	-	Supercontig_3.5:1544935-1547273	66.8907	21.6411	3.09091	0.000252901	0.00487054	UP
FGSG_03270	-	-	Supercontig_3.2:4095930-4096746	390.301	126.116	3.09478	1.9e-19	1.39e-17	UP
FGSG_03312	-	-	Supercontig_3.2:3988704-3990026	100.763	32.5368	3.09689	6.95e-06	0.000179564	UP
FGSG_11936	-	-	Supercontig_3.1:4469184-4470218	724.832	233.333	3.10643	5.02e-35	5.8e-33	UP
FGSG_04489	-	-	Supercontig_3.2:579561-579975	178.092	57.1193	3.1179	1.08e-09	4.32e-08	UP
FGSG_01158	-	-	Supercontig_3.1:3742340-3743598	54875.7	17549.9	3.12684	0	0	UP
FGSG_10360	-	-	Supercontig_3.7:1640968-1642027	100.481	31.9144	3.14845	4.11e-06	0.000110262	UP
FGSG_10496	-	-	Supercontig_3.7:2036663-2038309	1951.07	618.501	3.15451	1.54e-94	4.35e-92	UP
FGSG_04054	-	-	Supercontig_3.2:2009181-2012190	1499.58	473.397	3.1677	1.94e-73	4.11e-71	UP
FGSG_02791	-	-	Supercontig_3.2:5388904-5390796	321.543	99.2301	3.24038	2.51e-17	1.62e-15	UP
FGSG_07671	-	-	Supercontig_3.4:4139879-4141259	95.7887	29.2748	3.27205	5.35e-06	0.000141953	UP
FGSG_02469	-	-	Supercontig_3.1:7900640-7902656	1389.27	423.906	3.27731	3.51e-72	7.09e-70	UP
FGSG_02315	-	-	Supercontig_3.1:7439119-7462127	473.81	144.028	3.28971	1.47e-25	1.28e-23	UP
FGSG_05644	-	-	Supercontig_3.3:2956438-2958833	41.3084	12.5334	3.29587	0.00259117	0.0381336	UP
FGSG_07489	-	-	Supercontig_3.4:3651154-3652703	66.4391	20.1097	3.30383	0.000145248	0.00297747	UP
FGSG_10443	-	-	Supercontig_3.7:1878498-1879107	878.401	264.97	3.3151	4.03e-47	5.9e-45	UP
FGSG_08913	-	-	Supercontig_3.5:167626-168692	268.822	80.859	3.32458	2.08e-15	1.24e-13	UP
FGSG_05133	-	-	Supercontig_3.3:1253113-1255147	2435.87	726.596	3.35244	9.77e-130	3.55e-127	UP
FGSG_09991	-	-	Supercontig_3.7:421086-423526	107.412	31.9639	3.36042	3.57e-07	1.09e-05	UP
FGSG_00838	-	-	Supercontig_3.1:2689097-2691457	26170.6	7769.58	3.36834	0	0	UP
FGSG_06014	-	-	Supercontig_3.3:4039775-4041817	119.492	35.3539	3.37988	1.07e-07	3.47e-06	UP
FGSG_09179	-	-	Supercontig_3.6:711266-711830	49.8385	14.3585	3.47101	0.000672252	0.0116274	UP
FGSG_03898	-	-	Supercontig_3.2:2412345-2414009	327.014	92.3288	3.54184	3.59e-20	2.69e-18	UP
FGSG_12418	-	-	Supercontig_3.2:3431259-3433098	559.64	157.93	3.5436	1.04e-33	1.15e-31	UP
FGSG_12292	-	-	Supercontig_3.2:1497071-1497684	133.114	37.2335	3.57511	4.71e-09	1.76e-07	UP
FGSG_05160	-	-	Supercontig_3.3:1344182-1345447	416.132	114.728	3.62712	3.1e-26	2.74e-24	UP
FGSG_05294	-	-	Supercontig_3.3:1777226-1779109	342.753	94.0622	3.6439	1.11e-21	8.8e-20	UP
FGSG_08487	-	-	Supercontig_3.5:1691405-1697666	103.467	28.3009	3.65596	1.7e-07	5.43e-06	UP
FGSG_01056	-	-	Supercontig_3.1:3453926-3454676	286.376	77.0443	3.71703	7.3e-19	5.05e-17	UP
FGSG_05822	-	-	Supercontig_3.3:3477501-3478356	59.4963	15.6793	3.79458	6.32e-05	0.00139448	UP
FGSG_08661	-	-	Supercontig_3.5:1088600-1089706	94.7806	24.7435	3.83053	2.53e-07	7.91e-06	UP
FGSG_05336	-	-	Supercontig_3.3:1925751-1928146	238.147	61.584	3.86703	6.51e-17	4.1e-15	UP
FGSG_01353	-	-	Supercontig_3.1:4450919-4452428	74.2715	18.8843	3.93298	3.09e-06	8.43e-05	UP
FGSG_05567	-	-	Supercontig_3.3:2709791-2712303	438.076	111.38	3.93317	1.58e-30	1.64e-28	UP
FGSG_00585	-	-	Supercontig_3.1:1828227-1828929	35.7542	9.02956	3.95968	0.00264901	0.0388949	UP
FGSG_12745	-	-	Supercontig_3.3:2417990-2421102	16430	4133.54	3.9748	0	0	UP
FGSG_00260	-	-	Supercontig_3.1:777801-778469	3943.19	971.265	4.05985	1.24e-272	9.9e-270	UP
FGSG_09491	-	-	Supercontig_3.6:1734508-1738507	392.393	95.9471	4.08968	7.82e-29	7.48e-27	UP
FGSG_00249	-	-	Supercontig_3.1:750921-751875	96.8159	23.5118	4.11776	5.79e-08	1.95e-06	UP
FGSG_12321	-	-	Supercontig_3.2:1983960-1984733	413.524	98.7416	4.18794	3.76e-31	3.99e-29	UP
FGSG_03212	-	-	Supercontig_3.2:4258897-4260249	61.4722	14.4936	4.24133	1.43e-05	0.000357348	UP
FGSG_03385	-	-	Supercontig_3.2:3783290-3784246	6229.67	1464.65	4.25335	0	0	UP
FGSG_02491	-	-	Supercontig_3.1:7992329-7994494	85.47	19.6233	4.35554	1.14e-07	3.67e-06	UP
FGSG_06595	-	-	Supercontig_3.4:521489-522326	83.9303	19.1488	4.38306	2.59e-07	8.09e-06	UP
FGSG_04574	-	-	Supercontig_3.2:333128-335577	116.454	26.4905	4.39607	3.77e-10	1.56e-08	UP
FGSG_03558	-	-	Supercontig_3.2:3325772-3327072	210.647	47.7383	4.41254	2.4e-17	1.55e-15	UP
FGSG_07622	-	-	Supercontig_3.4:4018842-4020676	42.9485	9.58245	4.482	0.0002397	0.00466571	UP
FGSG_06658	-	-	Supercontig_3.4:748183-749361	74.3297	16.5372	4.4947	4.66e-07	1.39e-05	UP
FGSG_07496	-	-	Supercontig_3.4:3672485-3674977	86.9231	19.2541	4.51452	7.52e-08	2.5e-06	UP
FGSG_11232	-	-	Supercontig_3.8:26553-27978	123.769	27.3744	4.52134	6.86e-11	3e-09	UP
FGSG_04568	-	-	Supercontig_3.2:360382-361458	2416.29	530.995	4.55049	3.63e-191	2.1e-188	UP
FGSG_13381	-	-	Supercontig_3.5:2145386-2147026	180.636	39.6036	4.5611	1.33e-15	8.07e-14	UP
FGSG_00122	-	-	Supercontig_3.1:374360-375300	88.5094	19.1948	4.61111	3.3e-08	1.13e-06	UP
FGSG_06499	-	-	Supercontig_3.4:239527-240046	1114.13	237.647	4.68817	1.01e-91	2.8e-89	UP
FGSG_07743	-	-	Supercontig_3.4:4348279-4349170	34.5856	7.29961	4.73801	0.000986862	0.0165082	UP
FGSG_12469	-	-	Supercontig_3.2:4040084-4040601	326.792	68.9478	4.7397	2.6e-28	2.45e-26	UP
FGSG_13061	-	-	Supercontig_3.4:2388584-2389028	134.967	28.3161	4.76644	2.38e-12	1.13e-10	UP
FGSG_10742	-	-	Supercontig_3.8:1516738-1518940	88.8617	18.6391	4.76749	1.47e-08	5.26e-07	UP
FGSG_02075	-	-	Supercontig_3.1:6788736-6789881	3061.44	642.05	4.76823	1.68e-253	1.26e-250	UP
FGSG_12557	-	-	Supercontig_3.2:5077041-5077854	51.9887	10.7665	4.82875	1.78e-05	0.000431256	UP
FGSG_00764	-	-	Supercontig_3.1:2453135-2453981	28.422	5.75279	4.94056	0.00171252	0.0268147	UP
FGSG_07679	-	-	Supercontig_3.4:4162750-4163688	151.301	30.6053	4.94362	2.1e-14	1.21e-12	UP
FGSG_01571	-	-	Supercontig_3.1:5150420-5152730	46.2095	9.31936	4.95844	4.36e-05	0.000990933	UP
FGSG_04744	-	-	Supercontig_3.3:180980-182805	453.292	90.4254	5.01288	8.65e-41	1.15e-38	UP
FGSG_05757	-	-	Supercontig_3.3:3298603-3299571	631.945	122.055	5.17754	1.32e-57	2.15e-55	UP
FGSG_04223	-	-	Supercontig_3.2:1457311-1458643	228.148	44.0567	5.17851	1.51e-21	1.2e-19	UP
FGSG_08901	-	-	Supercontig_3.5:226759-227746	33.5164	6.43462	5.20876	0.000432487	0.00784268	UP
FGSG_09832	-	-	Supercontig_3.6:2884235-2885534	199.74	36.9941	5.39924	4.23e-20	3.13e-18	UP
FGSG_02899	-	-	Supercontig_3.2:5083755-5084953	361.936	66.8298	5.41579	4.22e-35	4.93e-33	UP
FGSG_04271	-	-	Supercontig_3.2:1321464-1322471	466.575	85.8973	5.43178	5.08e-45	7.26e-43	UP
FGSG_12179	-	-	Supercontig_3.1:8631509-8631958	4760.48	875.913	5.43488	0	0	UP
FGSG_07515	-	-	Supercontig_3.4:3721004-3722065	1692.74	308.297	5.49061	9.85e-161	4.64e-158	UP
FGSG_02097	-	-	Supercontig_3.1:6858769-6859196	1006.23	175.948	5.71891	8.39e-100	2.67e-97	UP
FGSG_02252	-	-	Supercontig_3.1:7277967-7279728	89.3458	15.5337	5.75174	4.34e-10	1.78e-08	UP
FGSG_07517	-	-	Supercontig_3.4:3729708-3731402	896.907	154.172	5.81757	5.9e-90	1.53e-87	UP
FGSG_02034	-	-	Supercontig_3.1:6678232-6679798	982.448	167.165	5.87712	2.96e-99	9.2e-97	UP
FGSG_02143	-	-	Supercontig_3.1:6977030-6979299	59.6759	10.0891	5.91489	8.27e-07	2.4e-05	UP
FGSG_03586	-	-	Supercontig_3.2:3253189-3253840	30.9785	5.12813	6.0409	0.00068832	0.011841	UP
FGSG_03838	-	-	Supercontig_3.2:2592863-2593712	26.9684	4.46145	6.04476	0.0010946	0.0180964	UP
FGSG_02468	-	-	Supercontig_3.1:7900640-7902656	97.0026	16.0316	6.05071	4.61e-11	2.02e-09	UP
FGSG_03211	-	-	Supercontig_3.2:4261174-4261561	773.751	127.09	6.08821	1.54e-80	3.56e-78	UP
FGSG_11958	-	-	Supercontig_3.1:4832417-4832972	58.8386	9.52071	6.18006	3.09e-07	9.57e-06	UP
FGSG_13660	-	-	Supercontig_3.6:2940903-2943714	132.037	21.1693	6.23719	6.32e-15	3.66e-13	UP
FGSG_06598	-	-	Supercontig_3.4:528080-529376	609.631	97.0757	6.27995	2.79e-65	5e-63	UP
FGSG_02829	-	-	Supercontig_3.2:5270489-5271284	78.7142	12.5268	6.28366	2.25e-09	8.66e-08	UP
FGSG_03442	-	-	Supercontig_3.2:3612382-3613229	31.4159	4.92046	6.38475	0.000167863	0.00338117	UP
FGSG_03181	-	-	Supercontig_3.2:4338115-4339567	51.3247	8.02837	6.39292	1.91e-06	5.31e-05	UP
FGSG_04596	-	-	Supercontig_3.2:268831-270368	32.2724	4.90427	6.58047	0.000102368	0.00215752	UP
FGSG_10543	-	-	Supercontig_3.7:2212133-2213168	836.993	122.038	6.85846	6.89e-95	1.99e-92	UP
FGSG_01765	-	-	Supercontig_3.1:5782947-5784381	136.672	19.8063	6.90043	1.18e-16	7.36e-15	UP
FGSG_10598	-	-	Supercontig_3.7:2406761-2407418	965.692	139.671	6.91405	3.4e-110	1.11e-107	UP
FGSG_02403	-	-	Supercontig_3.1:7722493-7723208	1080.92	154.934	6.97665	5.88e-124	1.97e-121	UP
FGSG_05183	-	-	Supercontig_3.3:1421865-1423653	231.283	32.8721	7.03584	5.83e-28	5.42e-26	UP
FGSG_02467	-	-	Supercontig_3.1:7898751-7900215	22.4818	3.16328	7.10712	0.00282507	0.0410538	UP
FGSG_01177	-	-	Supercontig_3.1:3825754-3827364	527.566	73.779	7.15063	2.27e-62	3.84e-60	UP
FGSG_04209	-	-	Supercontig_3.2:1487263-1488034	27.308	3.59762	7.59057	0.000243932	0.00472641	UP
FGSG_08632	-	-	Supercontig_3.5:1190247-1191306	26.6133	3.46456	7.68158	0.000399324	0.007262	UP
FGSG_04566	-	-	Supercontig_3.2:363054-363474	53.7279	6.98995	7.68645	8.14e-08	2.68e-06	UP
FGSG_02001	-	-	Supercontig_3.1:6567121-6568694	60.4754	7.83955	7.71414	1.33e-08	4.78e-07	UP
FGSG_03151	-	-	Supercontig_3.2:4422523-4423861	21.3174	2.74715	7.75982	0.00099055	0.0165482	UP
FGSG_03881	-	-	Supercontig_3.2:2468106-2469129	28.1256	3.60373	7.80458	0.000148955	0.00303877	UP
FGSG_11408	-	-	Supercontig_3.9:279128-280982	271.98	34.0311	7.9921	1.32e-34	1.5e-32	UP
FGSG_09427	-	-	Supercontig_3.6:1505150-1506379	35.2502	4.29046	8.21595	2.32e-05	0.000550912	UP
FGSG_00285	-	-	Supercontig_3.1:858034-859449	2756.32	322.244	8.55352	0	0	UP
FGSG_07673	-	-	Supercontig_3.4:4147941-4148569	4614.95	523.145	8.82155	0	0	UP
FGSG_00828	-	-	Supercontig_3.1:2658269-2659236	70.5844	7.89512	8.94026	1.41e-10	5.94e-09	UP
FGSG_12746	-	-	Supercontig_3.3:2436791-2437406	48.9856	5.47355	8.94951	1.89e-07	6.02e-06	UP
FGSG_07386	-	-	Supercontig_3.4:3362674-3363127	641.03	70.2495	9.12505	9.79e-87	2.49e-84	UP
FGSG_04335	-	-	Supercontig_3.2:1090505-1092400	20.6331	2.24594	9.18684	0.00162142	0.0256088	UP
FGSG_08396	-	-	Supercontig_3.5:2007395-2009033	114.753	12.0759	9.50265	1.97e-16	1.23e-14	UP
FGSG_04175	-	-	Supercontig_3.2:1599261-1602790	26.882	2.77269	9.69528	0.000126366	0.00261994	UP
FGSG_10542	-	-	Supercontig_3.7:2210214-2210583	389.484	38.9315	10.0043	5.18e-56	7.85e-54	UP
FGSG_05588	-	-	Supercontig_3.3:2781964-2783244	39.8793	3.71441	10.7364	8.56e-07	2.48e-05	UP
FGSG_01866	-	-	Supercontig_3.1:6116422-6117040	33.8676	3.13206	10.8132	2.03e-05	0.000487702	UP
FGSG_05940	-	-	Supercontig_3.3:3818596-3820738	28.6162	2.63434	10.8628	4.35e-05	0.000990794	UP
FGSG_09015	-	-	Supercontig_3.6:256015-257438	20.7907	1.91019	10.8841	0.000471956	0.00848587	UP
FGSG_11741	-	-	Supercontig_3.1:859564-859850	2883.19	262.954	10.9646	0	0	UP
FGSG_02000	-	-	Supercontig_3.1:6566113-6567075	485.303	44.0459	11.0181	7.81e-72	1.55e-69	UP
FGSG_00680	-	-	Supercontig_3.1:2155992-2158671	258.463	23.4204	11.0358	5.82e-39	7.49e-37	UP
FGSG_04383	-	-	Supercontig_3.2:933886-935278	43.2269	3.76725	11.4744	1.07e-07	3.47e-06	UP
FGSG_03812	-	-	Supercontig_3.2:2658237-2659524	35.1008	2.94787	11.9072	1.9e-06	5.3e-05	UP
FGSG_01705	-	-	Supercontig_3.1:5616217-5618156	900.515	73.4594	12.2587	5.88e-139	2.42e-136	UP
FGSG_12209	-	-	Supercontig_3.2:125573-126013	125.393	10.0032	12.5353	3.79e-20	2.82e-18	UP
FGSG_13062	-	-	Supercontig_3.4:2401927-2402582	34.1105	2.71074	12.5835	1.84e-06	5.15e-05	UP
FGSG_01532	-	-	Supercontig_3.1:5024177-5025668	80.1637	6.23659	12.8538	1.86e-13	9.76e-12	UP
FGSG_09727	-	-	Supercontig_3.6:2534308-2535099	388.932	29.217	13.3118	2.21e-62	3.8e-60	UP
FGSG_07672	-	-	Supercontig_3.4:4145135-4146527	935.543	69.4738	13.4661	1.71e-149	7.77e-147	UP
FGSG_08398	-	-	Supercontig_3.5:2002872-2004641	775.028	56.4413	13.7316	4.85e-125	1.67e-122	UP
FGSG_09038	-	-	Supercontig_3.6:338437-339721	31.6572	2.29777	13.7774	8.87e-06	0.000226771	UP
FGSG_11802	-	-	Supercontig_3.1:2120487-2120814	14.1329	0.942847	14.9896	0.00178079	0.0275784	UP
FGSG_10401	-	-	Supercontig_3.7:1759497-1760617	22.4076	1.46059	15.3415	0.00016056	0.00325466	UP
FGSG_03319	-	-	Supercontig_3.2:3967905-3970746	31.1869	2.01509	15.4767	8.87e-06	0.000226771	UP
FGSG_04160	-	-	Supercontig_3.2:1639135-1640155	410.944	26.3671	15.5855	1.37e-69	2.65e-67	UP
FGSG_04475	-	-	Supercontig_3.2:618524-619371	53.5873	3.09818	17.2964	7.79e-10	3.12e-08	UP
FGSG_10400	-	-	Supercontig_3.7:1758351-1759088	96.5907	5.53522	17.4502	9.6e-18	6.4e-16	UP
FGSG_11910	-	-	Supercontig_3.1:3823955-3824724	37.1663	2.11609	17.5637	6.11e-07	1.78e-05	UP
FGSG_11202	-	-	Supercontig_3.8:118210-118938	66.8007	3.49293	19.1245	9.96e-13	4.93e-11	UP
FGSG_04174	-	-	Supercontig_3.2:1603563-1605050	150.851	7.8196	19.2914	4.09e-28	3.83e-26	UP
FGSG_08015	-	-	Supercontig_3.5:3104960-3105589	73.3652	3.3098	22.1661	3.31e-14	1.86e-12	UP
FGSG_02808	-	-	Supercontig_3.2:5328659-5329488	46.9806	1.82584	25.731	6.4e-10	2.58e-08	UP
FGSG_13411	-	-	Supercontig_3.5:2473684-2474008	149.104	5.73967	25.9778	7.48e-30	7.5e-28	UP
FGSG_06561	-	-	Supercontig_3.4:403126-404638	339.474	12.4336	27.303	1.13e-66	2.12e-64	UP
FGSG_08246	-	-	Supercontig_3.5:2474572-2476302	115.948	4.0976	28.2966	5.34e-23	4.44e-21	UP
FGSG_02309	-	-	Supercontig_3.1:7425485-7426050	13.1761	0.463002	28.458	0.00310801	0.0444551	UP
FGSG_01766	-	-	Supercontig_3.1:5784927-5785962	203.929	6.50273	31.3605	2.99e-41	4.01e-39	UP
FGSG_10974	-	-	Supercontig_3.8:758699-759309	890.831	26.0878	34.1474	3.77e-180	1.92e-177	UP
FGSG_02809	-	-	Supercontig_3.2:5326903-5327939	877.512	22.0223	39.8465	6.84e-182	3.63e-179	UP
FGSG_02816	-	-	Supercontig_3.2:5303416-5306554	160.591	4.02972	39.8517	2.35e-33	2.58e-31	UP
FGSG_11457	-	-	Supercontig_3.9:147276-147803	640.932	13.3232	48.1065	9.17e-137	3.65e-134	UP
FGSG_08295	-	-	Supercontig_3.5:2335562-2336620	30.0659	0.615483	48.8493	3.17e-07	9.78e-06	UP
FGSG_06728	-	-	Supercontig_3.4:972618-973201	85.3514	1.63113	52.3265	4.24e-19	2.98e-17	UP
FGSG_04616	-	-	Supercontig_3.2:221063-221637	19.1208	0.340176	56.2086	0.000190627	0.00381555	UP
FGSG_11455	-	-	Supercontig_3.9:150678-151392	60.6853	0.776521	78.1502	3.25e-14	1.83e-12	UP
FGSG_02255	-	-	Supercontig_3.1:7283712-7284434	43.389	0.254039	170.797	2.57e-10	1.07e-08	UP
FGSG_04088	-	-	Supercontig_3.2:1879163-1879557	124.608	1e-05	12460800	5.51e-30	5.57e-28	UP
FGSG_13070	-	-	Supercontig_3.4:2502733-2502829	251.876	1e-05	25187600	3.91e-61	6.46e-59	UP

## Sheet: Table S2
Table S2. Gene ontology (GO) terms of the differentially expressed genes.
GO_ID	GO_term	Type	Diff_gene_in_this_GO	Down_gene	Up_gene	All_diff_gene_in_all_GO	All_gene_in_this_GO	All_gene_in_all_GO	Gene_DOWN_list	Gene_UP_list	P-value	FDR
GO:0045454	cell redox homeostasis	biological_process	5	0	5	305	15	10291	-	FGSG_02097(Supercontig_3.1:6858769-6859196), FGSG_12179(Supercontig_3.1:8631509-8631958), FGSG_02403(Supercontig_3.1:7722493-7723208), FGSG_08077(Supercontig_3.5:2951867-2953271), FGSG_04567(Supercontig_3.2:362097-362953),	4.25e-05	0.010157
GO:0015035	protein disulfide oxidoreductase activity	molecular_function	4	0	4	305	10	10291	-	FGSG_02097(Supercontig_3.1:6858769-6859196), FGSG_12179(Supercontig_3.1:8631509-8631958), FGSG_02403(Supercontig_3.1:7722493-7723208), FGSG_04567(Supercontig_3.2:362097-362953),	9.32e-05	0.0111337
GO:0034599	cellular response to oxidative stress	biological_process	6	2	4	305	31	10291	FGSG_00815(Supercontig_3.1:2601847-2604073), FGSG_03984(Supercontig_3.2:2197000-2198349),	FGSG_02097(Supercontig_3.1:6858769-6859196), FGSG_12179(Supercontig_3.1:8631509-8631958), FGSG_06692(Supercontig_3.4:856962-858118), FGSG_04567(Supercontig_3.2:362097-362953),	0.000188368	0.0150066
GO:0006536	glutamate metabolic process	biological_process	2	2	0	305	2	10291	FGSG_06751(Supercontig_3.4:1063071-1065061), FGSG_05554(Supercontig_3.3:2666448-2668376),	-	0.000456626	0.0272834
GO:0003867	4-aminobutyrate transaminase activity	molecular_function	2	2	0	305	2	10291	FGSG_06751(Supercontig_3.4:1063071-1065061), FGSG_05554(Supercontig_3.3:2666448-2668376),	-	0.000456626	0.0272834
GO:0043581	mycelium development	biological_process	29	9	20	305	489	10291	FGSG_11610(Supercontig_3.5:10136-12486), FGSG_10080(Supercontig_3.7:752817-754341), FGSG_08700(Supercontig_3.5:945242-947480), FGSG_04637(Supercontig_3.2:150015-152125), FGSG_09697(Supercontig_3.6:2404211-2406423), FGSG_09289(Supercontig_3.6:1047078-1048403), FGSG_00663(Supercontig_3.1:2104282-2107431), FGSG_07598(Supercontig_3.4:3960145-3961693), FGSG_00986(Supercontig_3.1:3223591-3225415),	FGSG_11828(Supercontig_3.1:2601847-2604073), FGSG_13897(Supercontig_3.8:1001569-1003149), FGSG_12745(Supercontig_3.3:2417990-2421102), FGSG_00828(Supercontig_3.1:2658269-2659236), FGSG_00838(Supercontig_3.1:2689097-2691457), FGSG_09739(Supercontig_3.6:2562119-2565804), FGSG_01470(Supercontig_3.1:4830468-4832119), FGSG_02467(Supercontig_3.1:7898751-7900215), FGSG_08456(Supercontig_3.5:1815377-1816…	0.000627232	0.0249848
GO:0009086	methionine biosynthetic process	biological_process	3	0	3	305	9	10291	-	FGSG_05567(Supercontig_3.3:2709791-2712303), FGSG_01177(Supercontig_3.1:3825754-3827364), FGSG_05658(Supercontig_3.3:3011361-3013029),	0.000796663	0.0272003
GO:0030170	pyridoxal phosphate binding	molecular_function	4	3	1	305	18	10291	FGSG_10893(Supercontig_3.8:988669-990462), FGSG_06751(Supercontig_3.4:1063071-1065061), FGSG_05554(Supercontig_3.3:2666448-2668376),	FGSG_01177(Supercontig_3.1:3825754-3827364),	0.000861329	0.0257322
GO:0015036	disulfide oxidoreductase activity	molecular_function	2	0	2	305	3	10291	-	FGSG_02097(Supercontig_3.1:6858769-6859196), FGSG_04567(Supercontig_3.2:362097-362953),	0.000893595	0.0237299
GO:0045132	meiotic chromosome segregation	biological_process	2	2	0	305	4	10291	FGSG_12233(Supercontig_3.2:390885-391149), FGSG_04555(Supercontig_3.2:394131-395177),	-	0.00153018	0.0365713
GO:0071448	cellular response to alkyl hydroperoxide	biological_process	2	0	2	305	4	10291	-	FGSG_12179(Supercontig_3.1:8631509-8631958), FGSG_02403(Supercontig_3.1:7722493-7723208),	0.00153018	0.0406348
GO:0009450	gamma-aminobutyric acid catabolic process	biological_process	2	2	0	305	4	10291	FGSG_06751(Supercontig_3.4:1063071-1065061), FGSG_05554(Supercontig_3.3:2666448-2668376),	-	0.00153018	0.0406348
GO:0043605	cellular amide catabolic process	biological_process	2	2	0	305	6	10291	FGSG_06751(Supercontig_3.4:1063071-1065061), FGSG_05554(Supercontig_3.3:2666448-2668376),	-	0.00351662	0.0646517
GO:0009055	electron carrier activity	molecular_function	3	0	3	305	16	10291	-	FGSG_02097(Supercontig_3.1:6858769-6859196), FGSG_02403(Supercontig_3.1:7722493-7723208), FGSG_04567(Supercontig_3.2:362097-362953),	0.00459523	0.0784471
GO:0010181	FMN binding	molecular_function	3	1	2	305	16	10291	FGSG_03984(Supercontig_3.2:2197000-2198349),	FGSG_08077(Supercontig_3.5:2951867-2953271), FGSG_09639(Supercontig_3.6:2256720-2257558),	0.00459523	0.0998418
GO:0004812	aminoacyl-tRNA ligase activity	molecular_function	1	1	0	305	1	10291	FGSG_04554(Supercontig_3.2:395965-397879),	-	0.00487587	0.0728333
GO:0008453	alanine-glyoxylate transaminase activity	molecular_function	1	1	0	305	1	10291	FGSG_10893(Supercontig_3.8:988669-990462),	-	0.00487587	0.0971111
GO:0034737	ergosterol O-acyltransferase activity	molecular_function	1	0	1	305	1	10291	-	FGSG_09863(Supercontig_3.7:15272-17546),	0.00487587	0.0971111
GO:0055072	iron ion homeostasis	biological_process	1	1	0	305	1	10291	FGSG_07832(Supercontig_3.4:4615566-4616388),	-	0.00487587	0.0971111
GO:0004123	cystathionine gamma-lyase activity	molecular_function	1	0	1	305	1	10291	-	FGSG_01177(Supercontig_3.1:3825754-3827364),	0.00487587	0.0971111
GO:0043874	acireductone synthase activity	molecular_function	1	0	1	305	1	10291	-	FGSG_02491(Supercontig_3.1:7992329-7994494),	0.00487587	0.0971111
GO:0016874	ligase activity	molecular_function	1	1	0	305	1	10291	FGSG_04554(Supercontig_3.2:395965-397879),	-	0.00487587	0.0971111
GO:0071629	cytoplasm-associated proteasomal ubiquitin-dependent protein catabolic process	biological_process	1	0	1	305	1	10291	-	FGSG_07334(Supercontig_3.4:3156749-3157686),	0.00487587	0.0971111
GO:0019679	propionate metabolic process, methylcitrate cycle	biological_process	1	0	1	305	1	10291	-	FGSG_01743(Supercontig_3.1:5726743-5729076),	0.00487587	0.0971111
GO:0015821	methionine transport	biological_process	1	0	1	305	1	10291	-	FGSG_07496(Supercontig_3.4:3672485-3674977),	0.00487587	0.0971111
GO:0016598	protein arginylation	biological_process	1	0	1	305	1	10291	-	FGSG_10878(Supercontig_3.8:1053630-1054803),	0.00487587	0.0971111
GO:0000774	adenyl-nucleotide exchange factor activity	molecular_function	1	0	1	305	1	10291	-	FGSG_07334(Supercontig_3.4:3156749-3157686),	0.00487587	0.0971111
GO:0004357	glutamate-cysteine ligase activity	molecular_function	1	0	1	305	1	10291	-	FGSG_09991(Supercontig_3.7:421086-423526),	0.00487587	0.0971111
GO:0015798	myo-inositol transport	biological_process	1	0	1	305	1	10291	-	FGSG_04369(Supercontig_3.2:972400-974193),	0.00487587	0.0971111
GO:0005544	calcium-dependent phospholipid binding	molecular_function	1	1	0	305	1	10291	FGSG_00986(Supercontig_3.1:3223591-3225415),	-	0.00487587	0.0971111
GO:2001226	negative regulation of chloride transport	biological_process	1	0	1	305	1	10291	-	FGSG_06465(Supercontig_3.4:105293-106385),	0.00487587	0.0971111
GO:0006110	regulation of glycolytic process	biological_process	1	0	1	305	1	10291	-	FGSG_05567(Supercontig_3.3:2709791-2712303),	0.00487587	0.0971111
GO:0052837	thiazole biosynthetic process	biological_process	1	0	1	305	1	10291	-	FGSG_02469(Supercontig_3.1:7900640-7902656),	0.00487587	0.0971111
GO:0004057	arginyltransferase activity	molecular_function	1	0	1	305	1	10291	-	FGSG_10878(Supercontig_3.8:1053630-1054803),	0.00487587	0.0971111
GO:0008874	gluconate 5-dehydrogenase activity	molecular_function	1	0	1	305	1	10291	-	FGSG_02829(Supercontig_3.2:5270489-5271284),	0.00487587	0.0971111
GO:0019237	centromeric DNA binding	molecular_function	1	0	1	305	1	10291	-	FGSG_05567(Supercontig_3.3:2709791-2712303),	0.00487587	0.0971111
GO:0009092	homoserine metabolic process	biological_process	1	0	1	305	1	10291	-	FGSG_05658(Supercontig_3.3:3011361-3013029),	0.00487587	0.0971111
GO:0019875	6-aminohexanoate-dimer hydrolase activity	molecular_function	1	1	0	305	1	10291	FGSG_02452(Supercontig_3.1:7853546-7854749),	-	0.00487587	0.0971111
GO:0015093	ferrous iron transmembrane transporter activity	molecular_function	1	0	1	305	1	10291	-	FGSG_07679(Supercontig_3.4:4162750-4163688),	0.00487587	0.0971111
GO:0016117	carotenoid biosynthetic process	biological_process	1	1	0	305	1	10291	FGSG_09960(Supercontig_3.7:322082-323751),	-	0.00487587	0.0971111
GO:0005365	myo-inositol transmembrane transporter activity	molecular_function	1	0	1	305	1	10291	-	FGSG_04369(Supercontig_3.2:972400-974193),	0.00487587	0.0971111
GO:0047770	carboxylate reductase activity	molecular_function	1	1	0	305	1	10291	FGSG_09960(Supercontig_3.7:322082-323751),	-	0.00487587	0.0971111
GO:0019265	glycine biosynthetic process, by transamination of glyoxylate	biological_process	1	1	0	305	1	10291	FGSG_10893(Supercontig_3.8:988669-990462),	-	0.00487587	0.0971111
GO:0050040	lactate 2-monooxygenase activity	molecular_function	1	1	0	305	1	10291	FGSG_03984(Supercontig_3.2:2197000-2198349),	-	0.00487587	0.0971111
GO:1902376	protein denaturation involved in proteasomal ubiquitin-dependent protein catabolic process	biological_process	1	0	1	305	1	10291	-	FGSG_12179(Supercontig_3.1:8631509-8631958),	0.00487587	0.0971111
GO:0000101	sulfur amino acid transport	biological_process	1	0	1	305	1	10291	-	FGSG_07496(Supercontig_3.4:3672485-3674977),	0.00487587	0.0971111
GO:0006792	regulation of sulfur utilization	biological_process	1	0	1	305	1	10291	-	FGSG_05567(Supercontig_3.3:2709791-2712303),	0.00487587	0.0971111
GO:0015684	ferrous iron transport	biological_process	1	0	1	305	1	10291	-	FGSG_07679(Supercontig_3.4:4162750-4163688),	0.00487587	0.0971111
GO:0090069	regulation of ribosome biogenesis	biological_process	1	0	1	305	1	10291	-	FGSG_05567(Supercontig_3.3:2709791-2712303),	0.00487587	0.0971111
GO:2000157	negative regulation of ubiquitin-specific protease activity	biological_process	1	0	1	305	1	10291	-	FGSG_06465(Supercontig_3.4:105293-106385),	0.00487587	0.0971111
GO:0045721	negative regulation of gluconeogenesis	biological_process	1	0	1	305	1	10291	-	FGSG_05566(Supercontig_3.3:2707445-2708225),	0.00487587	0.0971111
GO:0052381	tRNA dimethylallyltransferase activity	molecular_function	1	0	1	305	1	10291	-	FGSG_09015(Supercontig_3.6:256015-257438),	0.00487587	0.0971111
GO:0004733	pyridoxamine-phosphate oxidase activity	molecular_function	1	0	1	305	1	10291	-	FGSG_09639(Supercontig_3.6:2256720-2257558),	0.00487587	0.0971111
GO:0016638	oxidoreductase activity, acting on the CH-NH2 group of donors	molecular_function	1	0	1	305	1	10291	-	FGSG_09639(Supercontig_3.6:2256720-2257558),	0.00487587	0.0971111
GO:0045835	negative regulation of meiosis	biological_process	1	0	1	305	1	10291	-	FGSG_04054(Supercontig_3.2:2009181-2012190),	0.00487587	0.0971111
GO:0004368	glycerol-3-phosphate dehydrogenase activity	molecular_function	1	1	0	305	1	10291	FGSG_03249(Supercontig_3.2:4150262-4152781),	-	0.00487587	0.0971111
GO:0045733	acetate catabolic process	biological_process	2	0	2	305	8	10291	-	FGSG_00840(Supercontig_3.1:2700761-2703430), FGSG_01743(Supercontig_3.1:5726743-5729076),	0.00661545	0.0277384
GO:0019346	transsulfuration	biological_process	1	0	1	305	2	10291	-	FGSG_01177(Supercontig_3.1:3825754-3827364),	0.00956506	0.0394147
GO:0042929	ferrichrome transporter activity	molecular_function	1	0	1	305	2	10291	-	FGSG_02252(Supercontig_3.1:7277967-7279728),	0.00956506	0.163289
GO:0009437	carnitine metabolic process	biological_process	1	0	1	305	2	10291	-	FGSG_00840(Supercontig_3.1:2700761-2703430),	0.00956506	0.163289
GO:0019290	siderophore biosynthetic process	biological_process	1	0	1	305	2	10291	-	FGSG_05371(Supercontig_3.3:2033837-2036149),	0.00956506	0.163289
GO:0045333	cellular respiration	biological_process	1	0	1	305	2	10291	-	FGSG_00840(Supercontig_3.1:2700761-2703430),	0.00956506	0.163289
GO:0032119	sequestering of zinc ion	biological_process	1	1	0	305	2	10291	FGSG_02248(Supercontig_3.1:7265659-7267663),	-	0.00956506	0.163289
GO:0005774	vacuolar membrane	cellular_component	1	1	0	305	2	10291	FGSG_07832(Supercontig_3.4:4615566-4616388),	-	0.00956506	0.163289
GO:0004301	epoxide hydrolase activity	molecular_function	1	0	1	305	2	10291	-	FGSG_06465(Supercontig_3.4:105293-106385),	0.00956506	0.163289
GO:0003987	acetate-CoA ligase activity	molecular_function	1	0	1	305	2	10291	-	FGSG_01743(Supercontig_3.1:5726743-5729076),	0.00956506	0.163289
GO:0071294	cellular response to zinc ion	biological_process	1	0	1	305	2	10291	-	FGSG_02097(Supercontig_3.1:6858769-6859196),	0.00956506	0.163289
GO:0019343	cysteine biosynthetic process via cystathionine	biological_process	1	0	1	305	2	10291	-	FGSG_01177(Supercontig_3.1:3825754-3827364),	0.00956506	0.163289
GO:0006880	intracellular sequestering of iron ion	biological_process	1	1	0	305	2	10291	FGSG_07832(Supercontig_3.4:4615566-4616388),	-	0.00956506	0.163289
GO:0042928	ferrichrome transport	biological_process	1	0	1	305	2	10291	-	FGSG_02252(Supercontig_3.1:7277967-7279728),	0.00956506	0.163289
GO:0006970	response to osmotic stress	biological_process	1	0	1	305	2	10291	-	FGSG_04567(Supercontig_3.2:362097-362953),	0.00956506	0.163289
GO:0015344	siderophore uptake transmembrane transporter activity	molecular_function	1	0	1	305	2	10291	-	FGSG_02252(Supercontig_3.1:7277967-7279728),	0.00956506	0.163289
GO:0008615	pyridoxine biosynthetic process	biological_process	1	0	1	305	2	10291	-	FGSG_09639(Supercontig_3.6:2256720-2257558),	0.00956506	0.163289
GO:0031139	positive regulation of conjugation with cellular fusion	biological_process	1	1	0	305	2	10291	FGSG_10796(Supercontig_3.8:1337076-1339122),	-	0.00956506	0.163289
GO:0004491	methylmalonate-semialdehyde dehydrogenase (acylating) activity	molecular_function	1	1	0	305	2	10291	FGSG_00490(Supercontig_3.1:1507437-1509917),	-	0.00956506	0.163289
GO:0009443	pyridoxal 5'-phosphate salvage	biological_process	1	0	1	305	2	10291	-	FGSG_09639(Supercontig_3.6:2256720-2257558),	0.00956506	0.163289
GO:0006418	tRNA aminoacylation for protein translation	biological_process	1	1	0	305	2	10291	FGSG_04554(Supercontig_3.2:395965-397879),	-	0.00956506	0.163289
GO:0016023	cytoplasmic membrane-bounded vesicle	cellular_component	1	0	1	305	2	10291	-	FGSG_02252(Supercontig_3.1:7277967-7279728),	0.00956506	0.163289
GO:0006422	aspartyl-tRNA aminoacylation	biological_process	1	1	0	305	2	10291	FGSG_04554(Supercontig_3.2:395965-397879),	-	0.00956506	0.163289
GO:0010515	negative regulation of induction of conjugation with cellular fusion	biological_process	1	0	1	305	2	10291	-	FGSG_04054(Supercontig_3.2:2009181-2012190),	0.00956506	0.163289
GO:0015812	gamma-aminobutyric acid transport	biological_process	1	1	0	305	2	10291	FGSG_08347(Supercontig_3.5:2163832-2165460),	-	0.00956506	0.163289
GO:0008865	fructokinase activity	molecular_function	1	0	1	305	3	10291	-	FGSG_08399(Supercontig_3.5:1999293-2001043),	0.0156374	0.0455772
GO:0046037	GMP metabolic process	biological_process	1	0	1	305	3	10291	-	FGSG_11202(Supercontig_3.8:118210-118938),	0.0156374	0.249155
GO:0004503	monophenol monooxygenase activity	molecular_function	1	0	1	305	3	10291	-	FGSG_09522(Supercontig_3.6:1836643-1838540),	0.0156374	0.249155
GO:0009303	rRNA transcription	biological_process	1	0	1	305	3	10291	-	FGSG_05567(Supercontig_3.3:2709791-2712303),	0.0156374	0.249155
GO:0000102	L-methionine secondary active transmembrane transporter activity	molecular_function	1	0	1	305	3	10291	-	FGSG_07496(Supercontig_3.4:3672485-3674977),	0.0156374	0.249155
GO:0042883	cysteine transport	biological_process	1	0	1	305	3	10291	-	FGSG_07496(Supercontig_3.4:3672485-3674977),	0.0156374	0.249155
GO:0005384	manganese ion transmembrane transporter activity	molecular_function	1	0	1	305	3	10291	-	FGSG_07679(Supercontig_3.4:4162750-4163688),	0.0156374	0.249155
GO:0006544	glycine metabolic process	biological_process	1	1	0	305	3	10291	FGSG_01151(Supercontig_3.1:3726422-3727976),	-	0.0156374	0.249155
GO:0004815	aspartate-tRNA ligase activity	molecular_function	1	1	0	305	3	10291	FGSG_04554(Supercontig_3.2:395965-397879),	-	0.0156374	0.249155
GO:0006066	alcohol metabolic process	biological_process	1	0	1	305	3	10291	-	FGSG_00840(Supercontig_3.1:2700761-2703430),	0.0156374	0.249155
GO:0004047	aminomethyltransferase activity	molecular_function	1	1	0	305	3	10291	FGSG_01151(Supercontig_3.1:3726422-3727976),	-	0.0156374	0.249155
GO:0006089	lactate metabolic process	biological_process	1	1	0	305	3	10291	FGSG_03984(Supercontig_3.2:2197000-2198349),	-	0.0156374	0.249155
GO:0006750	glutathione biosynthetic process	biological_process	1	0	1	305	3	10291	-	FGSG_09991(Supercontig_3.7:421086-423526),	0.0156374	0.249155
GO:0010629	negative regulation of gene expression	biological_process	1	0	1	305	3	10291	-	FGSG_11456(Supercontig_3.9:148232-149551),	0.0156374	0.249155
GO:0019521	D-gluconate metabolic process	biological_process	1	0	1	305	3	10291	-	FGSG_02829(Supercontig_3.2:5270489-5271284),	0.0156374	0.249155
GO:0051156	glucose 6-phosphate metabolic process	biological_process	1	0	1	305	3	10291	-	FGSG_08399(Supercontig_3.5:1999293-2001043),	0.0156374	0.249155
GO:0004030	aldehyde dehydrogenase [NAD(P)+] activity	molecular_function	1	1	0	305	3	10291	FGSG_09960(Supercontig_3.7:322082-323751),	-	0.0156374	0.249155
GO:0004414	homoserine O-acetyltransferase activity	molecular_function	1	0	1	305	3	10291	-	FGSG_05658(Supercontig_3.3:3011361-3013029),	0.0156374	0.249155
GO:0004340	glucokinase activity	molecular_function	1	0	1	305	3	10291	-	FGSG_08399(Supercontig_3.5:1999293-2001043),	0.0156374	0.249155
GO:0004375	glycine dehydrogenase (decarboxylating) activity	molecular_function	1	1	0	305	3	10291	FGSG_01151(Supercontig_3.1:3726422-3727976),	-	0.0156374	0.249155
GO:0004385	guanylate kinase activity	molecular_function	1	0	1	305	3	10291	-	FGSG_11202(Supercontig_3.8:118210-118938),	0.0156374	0.249155
GO:0044030	regulation of DNA methylation	biological_process	1	0	1	305	3	10291	-	FGSG_05658(Supercontig_3.3:3011361-3013029),	0.0156374	0.249155
GO:0004460	L-lactate dehydrogenase (cytochrome) activity	molecular_function	1	1	0	305	3	10291	FGSG_03984(Supercontig_3.2:2197000-2198349),	-	0.0156374	0.249155
GO:0006081	cellular aldehyde metabolic process	biological_process	1	1	0	305	3	10291	FGSG_09960(Supercontig_3.7:322082-323751),	-	0.0156374	0.249155
GO:0044690	methionine import	biological_process	1	0	1	305	3	10291	-	FGSG_07496(Supercontig_3.4:3672485-3674977),	0.0156374	0.249155
GO:0030026	cellular manganese ion homeostasis	biological_process	1	0	1	305	3	10291	-	FGSG_07679(Supercontig_3.4:4162750-4163688),	0.0156374	0.249155
GO:0010106	cellular response to iron ion starvation	biological_process	2	0	2	305	13	10291	-	FGSG_05160(Supercontig_3.3:1344182-1345447), FGSG_02143(Supercontig_3.1:6977030-6979299),	0.0201647	0.0446237
GO:0007165	signal transduction	biological_process	4	0	4	305	41	10291	-	FGSG_08456(Supercontig_3.5:1815377-1816880), FGSG_04054(Supercontig_3.2:2009181-2012190), FGSG_03558(Supercontig_3.2:3325772-3327072), FGSG_04574(Supercontig_3.2:333128-335577),	0.0203239	0.0445634
GO:0022626	cytosolic ribosome	cellular_component	1	0	1	305	4	10291	-	FGSG_07334(Supercontig_3.4:3156749-3157686),	0.0230092	0.0499928
GO:0005355	glucose transmembrane transporter activity	molecular_function	1	1	0	305	4	10291	FGSG_07582(Supercontig_3.4:3917634-3919525),	-	0.0230092	0.305512
GO:0070051	fibrinogen binding	molecular_function	1	0	1	305	4	10291	-	FGSG_13871(Supercontig_3.8:602621-605053),	0.0230092	0.305512
GO:0006071	glycerol metabolic process	biological_process	1	1	0	305	4	10291	FGSG_03249(Supercontig_3.2:4150262-4152781),	-	0.0230092	0.305512
GO:0006730	one-carbon metabolic process	biological_process	1	1	0	305	4	10291	FGSG_01151(Supercontig_3.1:3726422-3727976),	-	0.0230092	0.305512
GO:0006546	glycine catabolic process	biological_process	1	1	0	305	4	10291	FGSG_01151(Supercontig_3.1:3726422-3727976),	-	0.0230092	0.305512
GO:0042149	cellular response to glucose starvation	biological_process	1	0	1	305	4	10291	-	FGSG_12179(Supercontig_3.1:8631509-8631958),	0.0230092	0.305512
GO:0006865	amino acid transport	biological_process	1	0	1	305	4	10291	-	FGSG_07496(Supercontig_3.4:3672485-3674977),	0.0230092	0.305512
GO:0019626	short-chain fatty acid catabolic process	biological_process	1	1	0	305	4	10291	FGSG_07192(Supercontig_3.4:2682306-2685579),	-	0.0230092	0.305512
GO:0019239	deaminase activity	molecular_function	1	0	1	305	4	10291	-	FGSG_11457(Supercontig_3.9:147276-147803),	0.0230092	0.305512
GO:0004602	glutathione peroxidase activity	molecular_function	1	0	1	305	4	10291	-	FGSG_02097(Supercontig_3.1:6858769-6859196),	0.0230092	0.305512
GO:0005381	iron ion transmembrane transporter activity	molecular_function	1	1	0	305	4	10291	FGSG_07832(Supercontig_3.4:4615566-4616388),	-	0.0230092	0.305512
GO:0006828	manganese ion transport	biological_process	1	0	1	305	4	10291	-	FGSG_07679(Supercontig_3.4:4162750-4163688),	0.0230092	0.305512
GO:0016746	transferase activity, transferring acyl groups	molecular_function	1	0	1	305	4	10291	-	FGSG_00840(Supercontig_3.1:2700761-2703430),	0.0230092	0.305512
GO:0071467	cellular response to pH	biological_process	1	1	0	305	4	10291	FGSG_08347(Supercontig_3.5:2163832-2165460),	-	0.0230092	0.305512
GO:0009228	thiamine biosynthetic process	biological_process	1	0	1	305	4	10291	-	FGSG_02469(Supercontig_3.1:7900640-7902656),	0.0230092	0.305512
GO:0005758	mitochondrial intermembrane space	cellular_component	2	1	1	305	14	10291	FGSG_03984(Supercontig_3.2:2197000-2198349),	FGSG_09639(Supercontig_3.6:2256720-2257558),	0.0239675	0.0454622
GO:0008198	ferrous iron binding	molecular_function	1	0	1	305	5	10291	-	FGSG_02469(Supercontig_3.1:7900640-7902656),	0.0316009	0.0594693
GO:0006662	glycerol ether metabolic process	biological_process	1	0	1	305	5	10291	-	FGSG_02403(Supercontig_3.1:7722493-7723208),	0.0316009	0.37763
GO:0006083	acetate metabolic process	biological_process	1	0	1	305	5	10291	-	FGSG_01743(Supercontig_3.1:5726743-5729076),	0.0316009	0.37763
GO:0004364	glutathione transferase activity	molecular_function	1	0	1	305	5	10291	-	FGSG_02097(Supercontig_3.1:6858769-6859196),	0.0316009	0.37763
GO:0004499	N,N-dimethylaniline monooxygenase activity	molecular_function	1	0	1	305	5	10291	-	FGSG_05371(Supercontig_3.3:2033837-2036149),	0.0316009	0.37763
GO:0008204	ergosterol metabolic process	biological_process	1	0	1	305	5	10291	-	FGSG_09863(Supercontig_3.7:15272-17546),	0.0316009	0.37763
GO:0005768	endosome	cellular_component	2	1	1	305	16	10291	FGSG_09960(Supercontig_3.7:322082-323751),	FGSG_02252(Supercontig_3.1:7277967-7279728),	0.0327267	0.0588097
GO:0005975	carbohydrate metabolic process	biological_process	3	1	2	305	32	10291	FGSG_08700(Supercontig_3.5:945242-947480),	FGSG_08398(Supercontig_3.5:2002872-2004641), FGSG_02034(Supercontig_3.1:6678232-6679798),	0.0388407	0.0692756
GO:0070210	Rpd3L-Expanded complex	cellular_component	1	0	1	305	6	10291	-	FGSG_02791(Supercontig_3.2:5388904-5390796),	0.0413359	0.0731798
GO:0016567	protein ubiquitination	biological_process	1	0	1	305	6	10291	-	FGSG_03558(Supercontig_3.2:3325772-3327072),	0.0413359	0.429534
GO:0031307	integral component of mitochondrial outer membrane	cellular_component	1	1	0	305	6	10291	FGSG_09960(Supercontig_3.7:322082-323751),	-	0.0413359	0.429534
GO:0000002	mitochondrial genome maintenance	biological_process	2	0	2	305	18	10291	-	FGSG_11457(Supercontig_3.9:147276-147803), FGSG_02469(Supercontig_3.1:7900640-7902656),	0.0430483	0.0745547
GO:0030447	filamentous growth	biological_process	2	0	2	305	18	10291	-	FGSG_06692(Supercontig_3.4:856962-858118), FGSG_07679(Supercontig_3.4:4162750-4163688),	0.0430483	0.42869
GO:0006810	transport	biological_process	4	1	3	305	51	10291	FGSG_11272(Supercontig_3.9:630475-635117),	FGSG_03882(Supercontig_3.2:2462752-2467441), FGSG_07496(Supercontig_3.4:3672485-3674977), FGSG_09155(Supercontig_3.6:647755-649174),	0.0448174	0.0765098
GO:0034226	lysine import	biological_process	1	1	0	305	7	10291	FGSG_05574(Supercontig_3.3:2737116-2738949),	-	0.0521414	0.0883815
GO:0000103	sulfate assimilation	biological_process	1	0	1	305	7	10291	-	FGSG_05567(Supercontig_3.3:2709791-2712303),	0.0521414	0.4793
GO:0006400	tRNA modification	biological_process	1	0	1	305	7	10291	-	FGSG_09015(Supercontig_3.6:256015-257438),	0.0521414	0.4793
GO:0034399	nuclear periphery	cellular_component	1	0	1	305	7	10291	-	FGSG_12179(Supercontig_3.1:8631509-8631958),	0.0521414	0.4793
GO:0015181	arginine transmembrane transporter activity	molecular_function	1	1	0	305	7	10291	FGSG_05574(Supercontig_3.3:2737116-2738949),	-	0.0521414	0.4793
GO:0019509	L-methionine salvage from methylthioadenosine	biological_process	1	0	1	305	7	10291	-	FGSG_02491(Supercontig_3.1:7992329-7994494),	0.0521414	0.4793
GO:0046835	carbohydrate phosphorylation	biological_process	1	0	1	305	7	10291	-	FGSG_08399(Supercontig_3.5:1999293-2001043),	0.0521414	0.4793
GO:0000079	regulation of cyclin-dependent protein serine/threonine kinase activity	biological_process	1	0	1	305	7	10291	-	FGSG_06186(Supercontig_3.3:4599243-4600220),	0.0521414	0.4793
GO:0032221	Rpd3S complex	cellular_component	1	0	1	305	7	10291	-	FGSG_02791(Supercontig_3.2:5388904-5390796),	0.0521414	0.4793
GO:0016575	histone deacetylation	biological_process	1	0	1	305	7	10291	-	FGSG_01353(Supercontig_3.1:4450919-4452428),	0.0521414	0.4793
GO:0019901	protein kinase binding	molecular_function	1	0	1	305	7	10291	-	FGSG_06186(Supercontig_3.3:4599243-4600220),	0.0521414	0.4793
GO:0016491	oxidoreductase activity	molecular_function	4	0	4	305	54	10291	-	FGSG_06598(Supercontig_3.4:528080-529376), FGSG_08077(Supercontig_3.5:2951867-2953271), FGSG_09639(Supercontig_3.6:2256720-2257558), FGSG_01767(Supercontig_3.1:5786635-5788541),	0.0547796	0.0861338
GO:0005759	mitochondrial matrix	cellular_component	2	0	2	305	21	10291	-	FGSG_11457(Supercontig_3.9:147276-147803), FGSG_04567(Supercontig_3.2:362097-362953),	0.0614778	0.096034
GO:0016747	transferase activity, transferring acyl groups other than amino-acyl groups	molecular_function	1	0	1	305	8	10291	-	FGSG_06598(Supercontig_3.4:528080-529376),	0.0639477	0.0992435
GO:0043091	L-arginine import	biological_process	1	1	0	305	8	10291	FGSG_05574(Supercontig_3.3:2737116-2738949),	-	0.0639477	0.527017
GO:0006464	cellular protein modification process	biological_process	1	0	1	305	9	10291	-	FGSG_08768(Supercontig_3.5:698456-699494),	0.0766882	0.11749
GO:0004672	protein kinase activity	molecular_function	1	0	1	305	9	10291	-	FGSG_04054(Supercontig_3.2:2009181-2012190),	0.0766882	0.610949
GO:0015189	L-lysine transmembrane transporter activity	molecular_function	1	1	0	305	9	10291	FGSG_05574(Supercontig_3.3:2737116-2738949),	-	0.0766882	0.610949
GO:0007059	chromosome segregation	biological_process	1	0	1	305	9	10291	-	FGSG_05567(Supercontig_3.3:2709791-2712303),	0.0766882	0.610949
GO:0006808	regulation of nitrogen utilization	biological_process	1	1	0	305	10	10291	FGSG_05574(Supercontig_3.3:2737116-2738949),	-	0.0902993	0.134885
GO:0000768	syncytium formation by plasma membrane fusion	biological_process	1	1	0	305	10	10291	FGSG_03292(Supercontig_3.2:4045215-4047549),	-	0.0902993	0.696179
GO:0005739	mitochondrion	cellular_component	10	6	4	305	202	10291	FGSG_10893(Supercontig_3.8:988669-990462), FGSG_06751(Supercontig_3.4:1063071-1065061), FGSG_07057(Supercontig_3.4:2171082-2172890), FGSG_01151(Supercontig_3.1:3726422-3727976), FGSG_05554(Supercontig_3.3:2666448-2668376), FGSG_00490(Supercontig_3.1:1507437-1509917),	FGSG_02097(Supercontig_3.1:6858769-6859196), FGSG_09015(Supercontig_3.6:256015-257438), FGSG_00840(Supercontig_3.1:2700761-2703430), FGSG_02469(Supercontig_3.1:7900640-7902656),	0.0915035	0.134996
GO:0005811	lipid particle	cellular_component	1	1	0	305	11	10291	FGSG_09960(Supercontig_3.7:322082-323751),	-	0.10472	0.153547
GO:0009058	biosynthetic process	biological_process	1	0	1	305	11	10291	-	FGSG_11456(Supercontig_3.9:148232-149551),	0.10472	0.75843
GO:0002181	cytoplasmic translation	biological_process	1	0	1	305	11	10291	-	FGSG_07334(Supercontig_3.4:3156749-3157686),	0.10472	0.75843
GO:0044271	cellular nitrogen compound biosynthetic process	biological_process	2	0	2	305	27	10291	-	FGSG_08398(Supercontig_3.5:2002872-2004641), FGSG_00249(Supercontig_3.1:750921-751875),	0.108707	0.156512
GO:0022891	substrate-specific transmembrane transporter activity	molecular_function	4	2	2	305	67	10291	FGSG_03168(Supercontig_3.2:4374366-4376140), FGSG_06464(Supercontig_3.4:100171-102076),	FGSG_03083(Supercontig_3.2:4604418-4606187), FGSG_02580(Supercontig_3.1:8262560-8264921),	0.113405	0.162298
GO:0016020	membrane	cellular_component	8	2	6	305	161	10291	FGSG_02248(Supercontig_3.1:7265659-7267663), FGSG_05574(Supercontig_3.3:2737116-2738949),	FGSG_07960(Supercontig_3.4:4999458-5001442), FGSG_09297(Supercontig_3.6:1071811-1073655), FGSG_03558(Supercontig_3.2:3325772-3327072), FGSG_05183(Supercontig_3.3:1421865-1423653), FGSG_07496(Supercontig_3.4:3672485-3674977), FGSG_01767(Supercontig_3.1:5786635-5788541),	0.11718	0.166703
GO:0005507	copper ion binding	molecular_function	1	0	1	305	12	10291	-	FGSG_09522(Supercontig_3.6:1836643-1838540),	0.119894	0.169554
GO:0097308	cellular response to farnesol	biological_process	1	1	0	305	13	10291	FGSG_03249(Supercontig_3.2:4150262-4152781),	-	0.135764	0.190868
GO:0004497	monooxygenase activity	molecular_function	1	0	1	305	13	10291	-	FGSG_01767(Supercontig_3.1:5786635-5788541),	0.135764	0.853882
GO:0015976	carbon utilization	biological_process	1	0	1	305	13	10291	-	FGSG_01743(Supercontig_3.1:5726743-5729076),	0.135764	0.853882
GO:0005215	transporter activity	molecular_function	1	0	1	305	14	10291	-	FGSG_09155(Supercontig_3.6:647755-649174),	0.152278	0.210372
GO:0003333	amino acid transmembrane transport	biological_process	3	1	2	305	52	10291	FGSG_05574(Supercontig_3.3:2737116-2738949),	FGSG_09297(Supercontig_3.6:1071811-1073655), FGSG_07496(Supercontig_3.4:3672485-3674977),	0.155246	0.213241
GO:0055085	transmembrane transport	biological_process	9	5	4	305	197	10291	FGSG_03168(Supercontig_3.2:4374366-4376140), FGSG_06464(Supercontig_3.4:100171-102076), FGSG_00015(Supercontig_3.1:62361-64254), FGSG_02248(Supercontig_3.1:7265659-7267663), FGSG_07582(Supercontig_3.4:3917634-3919525),	FGSG_03083(Supercontig_3.2:4604418-4606187), FGSG_02580(Supercontig_3.1:8262560-8264921), FGSG_04369(Supercontig_3.2:972400-974193), FGSG_02252(Supercontig_3.1:7277967-7279728),	0.156193	0.213315
GO:0009986	cell surface	cellular_component	2	0	2	305	32	10291	-	FGSG_06692(Supercontig_3.4:856962-858118), FGSG_02252(Supercontig_3.1:7277967-7279728),	0.157918	0.214446
GO:0055114	oxidation-reduction process	biological_process	7	2	5	305	147	10291	FGSG_00490(Supercontig_3.1:1507437-1509917), FGSG_09960(Supercontig_3.7:322082-323751),	FGSG_09522(Supercontig_3.6:1836643-1838540), FGSG_05371(Supercontig_3.3:2033837-2036149), FGSG_06598(Supercontig_3.4:528080-529376), FGSG_08077(Supercontig_3.5:2951867-2953271), FGSG_09639(Supercontig_3.6:2256720-2257558),	0.160931	0.217303
GO:0030001	metal ion transport	biological_process	1	1	0	305	15	10291	FGSG_02248(Supercontig_3.1:7265659-7267663),	-	0.169386	0.227434
GO:0030446	hyphal cell wall	cellular_component	1	0	1	305	15	10291	-	FGSG_06692(Supercontig_3.4:856962-858118),	0.169386	0.920073
GO:0004674	protein serine/threonine kinase activity	molecular_function	1	0	1	305	15	10291	-	FGSG_04054(Supercontig_3.2:2009181-2012190),	0.169386	0.920073
GO:0006338	chromatin remodeling	biological_process	1	0	1	305	15	10291	-	FGSG_02791(Supercontig_3.2:5388904-5390796),	0.169386	0.920073
GO:0006874	cellular calcium ion homeostasis	biological_process	1	0	1	305	16	10291	-	FGSG_07679(Supercontig_3.4:4162750-4163688),	0.18704	0.245618
GO:0006879	cellular iron ion homeostasis	biological_process	1	0	1	305	16	10291	-	FGSG_07679(Supercontig_3.4:4162750-4163688),	0.18704	0.99339
GO:0000070	mitotic sister chromatid segregation	biological_process	1	0	1	305	17	10291	-	FGSG_05567(Supercontig_3.3:2709791-2712303),	0.205194	0.26653
GO:0005506	iron ion binding	molecular_function	1	0	1	305	18	10291	-	FGSG_01767(Supercontig_3.1:5786635-5788541),	0.223806	0.289133
GO:0042626	ATPase activity, coupled to transmembrane movement of substances	molecular_function	2	1	1	305	38	10291	FGSG_11272(Supercontig_3.9:630475-635117),	FGSG_03882(Supercontig_3.2:2462752-2467441),	0.22728	0.290481
GO:0015171	amino acid transmembrane transporter activity	molecular_function	2	0	2	305	39	10291	-	FGSG_09297(Supercontig_3.6:1071811-1073655), FGSG_07496(Supercontig_3.4:3672485-3674977),	0.2398	0.304853
GO:0000287	magnesium ion binding	molecular_function	1	0	1	305	19	10291	-	FGSG_02491(Supercontig_3.1:7992329-7994494),	0.242833	0.305458
GO:0016021	integral component of membrane	cellular_component	12	5	7	305	300	10291	FGSG_11272(Supercontig_3.9:630475-635117), FGSG_03168(Supercontig_3.2:4374366-4376140), FGSG_06464(Supercontig_3.4:100171-102076), FGSG_00015(Supercontig_3.1:62361-64254), FGSG_07582(Supercontig_3.4:3917634-3919525),	FGSG_03882(Supercontig_3.2:2462752-2467441), FGSG_03083(Supercontig_3.2:4604418-4606187), FGSG_02580(Supercontig_3.1:8262560-8264921), FGSG_03558(Supercontig_3.2:3325772-3327072), FGSG_07496(Supercontig_3.4:3672485-3674977), FGSG_04369(Supercontig_3.2:972400-974193), FGSG_02252(Supercontig_3.1:7277967-7279728),	0.243448	0.301472
GO:0008152	metabolic process	biological_process	3	2	1	305	62	10291	FGSG_07057(Supercontig_3.4:2171082-2172890), FGSG_02452(Supercontig_3.1:7853546-7854749),	FGSG_06465(Supercontig_3.4:105293-106385),	0.244964	0.301785
GO:0005887	integral component of plasma membrane	cellular_component	1	0	1	305	20	10291	-	FGSG_07496(Supercontig_3.4:3672485-3674977),	0.262236	0.321408
GO:0008270	zinc ion binding	molecular_function	8	4	4	305	413	10291	FGSG_03292(Supercontig_3.2:4045215-4047549), FGSG_07192(Supercontig_3.4:2682306-2685579), FGSG_06503(Supercontig_3.4:252655-255310), FGSG_11271(Supercontig_3.9:635397-637904),	FGSG_09015(Supercontig_3.6:256015-257438), FGSG_06598(Supercontig_3.4:528080-529376), FGSG_05588(Supercontig_3.3:2781964-2783244), FGSG_12742(Supercontig_3.3:2389640-2392319),	0.283738	0.344231
GO:0005829	cytosol	cellular_component	20	4	16	305	545	10291	FGSG_06751(Supercontig_3.4:1063071-1065061), FGSG_10796(Supercontig_3.8:1337076-1339122), FGSG_05554(Supercontig_3.3:2666448-2668376), FGSG_03984(Supercontig_3.2:2197000-2198349),	FGSG_02097(Supercontig_3.1:6858769-6859196), FGSG_12179(Supercontig_3.1:8631509-8631958), FGSG_02403(Supercontig_3.1:7722493-7723208), FGSG_09015(Supercontig_3.6:256015-257438), FGSG_06598(Supercontig_3.4:528080-529376), FGSG_10878(Supercontig_3.8:1053630-1054803), FGSG_00840(Supercontig_3.1:2700761-2703430), FGSG_06186(Supercontig_3.3:4599243-4600220), FGSG_05566(Supercontig_3.3:2707445-2708225)…	0.29099	0.351245
GO:0044212	transcription regulatory region DNA binding	molecular_function	1	1	0	305	22	10291	FGSG_07192(Supercontig_3.4:2682306-2685579),	-	0.302024	0.362732
GO:0000122	negative regulation of transcription from RNA polymerase II promoter	biological_process	1	0	1	305	23	10291	-	FGSG_04054(Supercontig_3.2:2009181-2012190),	0.322339	0.385195
GO:0005737	cytoplasm	cellular_component	8	1	7	305	204	10291	FGSG_04554(Supercontig_3.2:395965-397879),	FGSG_12179(Supercontig_3.1:8631509-8631958), FGSG_11202(Supercontig_3.8:118210-118938), FGSG_09991(Supercontig_3.7:421086-423526), FGSG_01177(Supercontig_3.1:3825754-3827364), FGSG_05566(Supercontig_3.3:2707445-2708225), FGSG_04054(Supercontig_3.2:2009181-2012190), FGSG_05183(Supercontig_3.3:1421865-1423653),	0.32726	0.387203
GO:0009405	pathogenesis	biological_process	1	0	1	305	110	10291	-	FGSG_06465(Supercontig_3.4:105293-106385),	0.327948	0.386106
GO:0051286	cell tip	cellular_component	1	1	0	305	24	10291	FGSG_05574(Supercontig_3.3:2737116-2738949),	-	0.342891	0.401721
GO:0005622	intracellular	cellular_component	4	1	3	305	97	10291	FGSG_06127(Supercontig_3.3:4371694-4373524),	FGSG_08399(Supercontig_3.5:1999293-2001043), FGSG_08077(Supercontig_3.5:2951867-2953271), FGSG_00150(Supercontig_3.1:458591-459766),	0.343038	0.399932
GO:0003676	nucleic acid binding	molecular_function	2	1	1	305	47	10291	FGSG_04554(Supercontig_3.2:395965-397879),	FGSG_09015(Supercontig_3.6:256015-257438),	0.348019	0.40377
GO:0005575	cellular_component	cellular_component	186	66	120	305	5874	10291	FGSG_06730(Supercontig_3.4:980537-982097), FGSG_03445(Supercontig_3.2:3604942-3605773), FGSG_07596(Supercontig_3.4:3953833-3957431), FGSG_05820(Supercontig_3.3:3470046-3471904), FGSG_00878(Supercontig_3.1:2832208-2833063), FGSG_13962(Supercontig_3.9:262828-263725), FGSG_03590(Supercontig_3.2:3241831-3243278), FGSG_08624(Supercontig_3.5:1217366-1218560), FGSG_07086(Supercontig_3.4:2282603-2284670)…	FGSG_08661(Supercontig_3.5:1088600-1089706), FGSG_04160(Supercontig_3.2:1639135-1640155), FGSG_07622(Supercontig_3.4:4018842-4020676), FGSG_11828(Supercontig_3.1:2601847-2604073), FGSG_12745(Supercontig_3.3:2417990-2421102), FGSG_11958(Supercontig_3.1:4832417-4832972), FGSG_05342(Supercontig_3.3:1953307-1954550), FGSG_05846(Supercontig_3.3:3546408-3547164), FGSG_00828(Supercontig_3.1:2658269-2659…	0.354106	0.408847
GO:0000981	sequence-specific DNA binding RNA polymerase II transcription factor activity	molecular_function	5	3	2	305	274	10291	FGSG_03292(Supercontig_3.2:4045215-4047549), FGSG_07192(Supercontig_3.4:2682306-2685579), FGSG_06503(Supercontig_3.4:252655-255310),	FGSG_05588(Supercontig_3.3:2781964-2783244), FGSG_12742(Supercontig_3.3:2389640-2392319),	0.363688	0.417891
GO:0005816	spindle pole body	cellular_component	1	1	0	305	26	10291	FGSG_10796(Supercontig_3.8:1337076-1339122),	-	0.384588	0.439792
GO:0022857	transmembrane transporter activity	molecular_function	1	1	0	305	27	10291	FGSG_00015(Supercontig_3.1:62361-64254),	-	0.405675	0.461697
GO:0006355	regulation of transcription, DNA-templated	biological_process	6	2	4	305	304	10291	FGSG_03292(Supercontig_3.2:4045215-4047549), FGSG_06503(Supercontig_3.4:252655-255310),	FGSG_05567(Supercontig_3.3:2709791-2712303), FGSG_06186(Supercontig_3.3:4599243-4600220), FGSG_05588(Supercontig_3.3:2781964-2783244), FGSG_12742(Supercontig_3.3:2389640-2392319),	0.414418	0.469411
GO:0030448	hyphal growth	biological_process	1	1	0	305	99	10291	FGSG_03292(Supercontig_3.2:4045215-4047549),	-	0.418071	0.471316
GO:0046872	metal ion binding	molecular_function	1	0	1	305	29	10291	-	FGSG_01767(Supercontig_3.1:5786635-5788541),	0.448199	0.502909
GO:0005576	extracellular region	cellular_component	2	0	2	305	137	10291	-	FGSG_01743(Supercontig_3.1:5726743-5729076), FGSG_04223(Supercontig_3.2:1457311-1458643),	0.458997	0.512618
GO:0005515	protein binding	molecular_function	1	0	1	305	30	10291	-	FGSG_04054(Supercontig_3.2:2009181-2012190),	0.469587	0.522006
GO:0000166	nucleotide binding	molecular_function	2	1	1	305	56	10291	FGSG_04554(Supercontig_3.2:395965-397879),	FGSG_06598(Supercontig_3.4:528080-529376),	0.48226	0.533612
GO:0006412	translation	biological_process	1	1	0	305	92	10291	FGSG_04554(Supercontig_3.2:395965-397879),	-	0.486263	0.535562
GO:0006468	protein phosphorylation	biological_process	1	0	1	305	31	10291	-	FGSG_04054(Supercontig_3.2:2009181-2012190),	0.49103	0.538331
GO:0005886	plasma membrane	cellular_component	3	1	2	305	171	10291	FGSG_07582(Supercontig_3.4:3917634-3919525),	FGSG_02252(Supercontig_3.1:7277967-7279728), FGSG_07679(Supercontig_3.4:4162750-4163688),	0.511445	0.558153
GO:0036170	filamentous growth of a population of unicellular organisms in response to starvation	biological_process	1	0	1	305	33	10291	-	FGSG_06692(Supercontig_3.4:856962-858118),	0.533997	0.580114
GO:0005794	Golgi apparatus	cellular_component	2	1	1	305	61	10291	FGSG_05574(Supercontig_3.3:2737116-2738949),	FGSG_07679(Supercontig_3.4:4162750-4163688),	0.56012	0.603012
GO:0005634	nucleus	cellular_component	23	7	16	305	895	10291	FGSG_03292(Supercontig_3.2:4045215-4047549), FGSG_07192(Supercontig_3.4:2682306-2685579), FGSG_06503(Supercontig_3.4:252655-255310), FGSG_04554(Supercontig_3.2:395965-397879), FGSG_10796(Supercontig_3.8:1337076-1339122), FGSG_03984(Supercontig_3.2:2197000-2198349), FGSG_11271(Supercontig_3.9:635397-637904),	FGSG_02097(Supercontig_3.1:6858769-6859196), FGSG_07334(Supercontig_3.4:3156749-3157686), FGSG_12179(Supercontig_3.1:8631509-8631958), FGSG_11202(Supercontig_3.8:118210-118938), FGSG_02403(Supercontig_3.1:7722493-7723208), FGSG_10878(Supercontig_3.8:1053630-1054803), FGSG_01177(Supercontig_3.1:3825754-3827364), FGSG_06186(Supercontig_3.3:4599243-4600220), FGSG_05566(Supercontig_3.3:2707445-270822…	0.574235	0.615435
GO:0045944	positive regulation of transcription from RNA polymerase II promoter	biological_process	1	1	0	305	37	10291	FGSG_07192(Supercontig_3.4:2682306-2685579),	-	0.61974	0.66124
GO:0043565	sequence-specific DNA binding	molecular_function	1	0	1	305	38	10291	-	FGSG_05567(Supercontig_3.3:2709791-2712303),	0.641041	0.680928
GO:0005524	ATP binding	molecular_function	5	2	3	305	229	10291	FGSG_11272(Supercontig_3.9:630475-635117), FGSG_04554(Supercontig_3.2:395965-397879),	FGSG_03882(Supercontig_3.2:2462752-2467441), FGSG_09015(Supercontig_3.6:256015-257438), FGSG_04054(Supercontig_3.2:2009181-2012190),	0.656594	0.694363
GO:0003674	molecular_function	molecular_function	127	50	77	305	4146	10291	FGSG_03445(Supercontig_3.2:3604942-3605773), FGSG_05820(Supercontig_3.3:3470046-3471904), FGSG_00878(Supercontig_3.1:2832208-2833063), FGSG_13962(Supercontig_3.9:262828-263725), FGSG_03590(Supercontig_3.2:3241831-3243278), FGSG_10802(Supercontig_3.8:1301734-1303674), FGSG_08471(Supercontig_3.5:1742773-1744018), FGSG_02423(Supercontig_3.1:7778188-7779074), FGSG_12164(Supercontig_3.1:8314993-831602…	FGSG_08661(Supercontig_3.5:1088600-1089706), FGSG_04160(Supercontig_3.2:1639135-1640155), FGSG_07622(Supercontig_3.4:4018842-4020676), FGSG_11828(Supercontig_3.1:2601847-2604073), FGSG_11958(Supercontig_3.1:4832417-4832972), FGSG_05342(Supercontig_3.3:1953307-1954550), FGSG_00828(Supercontig_3.1:2658269-2659236), FGSG_11455(Supercontig_3.9:150678-151392), FGSG_02255(Supercontig_3.1:7283712-728443…	0.67351	0.709114
GO:0000909	sporocarp development involved in sexual reproduction	biological_process	1	1	0	305	40	10291	FGSG_03292(Supercontig_3.2:4045215-4047549),	-	0.683383	0.716353
GO:0005783	endoplasmic reticulum	cellular_component	2	0	2	305	113	10291	-	FGSG_07960(Supercontig_3.4:4999458-5001442), FGSG_09863(Supercontig_3.7:15272-17546),	0.695575	0.722794
GO:0003677	DNA binding	molecular_function	6	3	3	305	256	10291	FGSG_03292(Supercontig_3.2:4045215-4047549), FGSG_06503(Supercontig_3.4:252655-255310), FGSG_11271(Supercontig_3.9:635397-637904),	FGSG_02791(Supercontig_3.2:5388904-5390796), FGSG_05588(Supercontig_3.3:2781964-2783244), FGSG_12742(Supercontig_3.3:2389640-2392319),	0.731027	0.756344
GO:0036180	filamentous growth of a population of unicellular organisms in response to biotic stimulus	biological_process	1	0	1	305	43	10291	-	FGSG_06692(Supercontig_3.4:856962-858118),	0.746061	0.768572
GO:0005730	nucleolus	cellular_component	1	0	1	305	71	10291	-	FGSG_09015(Supercontig_3.6:256015-257438),	0.750316	0.769638
GO:0070787	conidiophore development	biological_process	1	1	0	305	46	10291	FGSG_03292(Supercontig_3.2:4045215-4047549),	-	0.807489	0.824743
GO:0035690	cellular response to drug	biological_process	2	1	1	305	79	10291	FGSG_07582(Supercontig_3.4:3917634-3919525),	FGSG_02252(Supercontig_3.1:7277967-7279728),	0.842538	0.853248
GO:0006351	transcription, DNA-templated	biological_process	6	4	2	305	211	10291	FGSG_03292(Supercontig_3.2:4045215-4047549), FGSG_07192(Supercontig_3.4:2682306-2685579), FGSG_06503(Supercontig_3.4:252655-255310), FGSG_11271(Supercontig_3.9:635397-637904),	FGSG_05588(Supercontig_3.3:2781964-2783244), FGSG_12742(Supercontig_3.3:2389640-2392319),	0.876829	0.884228
GO:0000329	fungal-type vacuole membrane	cellular_component	1	0	1	305	51	10291	-	FGSG_07679(Supercontig_3.4:4162750-4163688),	0.906485	0.910293
GO:0008150	biological_process	biological_process	124	46	78	305	4175	10291	FGSG_03445(Supercontig_3.2:3604942-3605773), FGSG_05820(Supercontig_3.3:3470046-3471904), FGSG_00878(Supercontig_3.1:2832208-2833063), FGSG_13962(Supercontig_3.9:262828-263725), FGSG_03590(Supercontig_3.2:3241831-3243278), FGSG_07086(Supercontig_3.4:2282603-2284670), FGSG_10517(Supercontig_3.7:2108828-2111375), FGSG_10802(Supercontig_3.8:1301734-1303674), FGSG_10920(Supercontig_3.8:903701-904930)…	FGSG_08661(Supercontig_3.5:1088600-1089706), FGSG_04160(Supercontig_3.2:1639135-1640155), FGSG_07622(Supercontig_3.4:4018842-4020676), FGSG_11958(Supercontig_3.1:4832417-4832972), FGSG_05342(Supercontig_3.3:1953307-1954550), FGSG_11455(Supercontig_3.9:150678-151392), FGSG_01866(Supercontig_3.1:6116422-6117040), FGSG_13947(Supercontig_3.9:124839-126018), FGSG_09179(Supercontig_3.6:711266-711830), …	0.935793	0.935793

## Sheet: Table S3
Table S3. KEGG terms of the differentially expressed genes.
Pathway_ID	Pathway_description	Diff_gene_in_this_pathway	Down_genes	Up_genes	Diff_gene_in_all_pathway	All_gene_in_this_pathway	All_gene_in_all_pathway	All_gene_list	Gene_down_list	Gene_up_list	P-value	FDR
ko00680	Methane metabolism	6	4	2	78	40	3010	FGSG_01743(Supercontig_3.1:5726743-5729076), FGSG_03128(Supercontig_3.2:4483942-4485901), FGSG_10200(Supercontig_3.7:1162586-1164167), FGSG_08529(Supercontig_3.5:1544935-1547273), FGSG_06127(Supercontig_3.3:4371694-4373524), FGSG_10893(Supercontig_3.8:988669-990462),	FGSG_03128(Supercontig_3.2:4483942-4485901), FGSG_10200(Supercontig_3.7:1162586-1164167), FGSG_06127(Supercontig_3.3:4371694-4373524), FGSG_10893(Supercontig_3.8:988669-990462),	FGSG_01743(Supercontig_3.1:5726743-5729076), FGSG_08529(Supercontig_3.5:1544935-1547273),	0.00026957	0.0315397
ko00980	Metabolism of xenobiotics by cytochrome P450	6	2	4	78	49	3010	FGSG_03812(Supercontig_3.2:2658237-2659524), FGSG_09960(Supercontig_3.7:322082-323751), FGSG_10200(Supercontig_3.7:1162586-1164167), FGSG_01765(Supercontig_3.1:5782947-5784381), FGSG_02000(Supercontig_3.1:6566113-6567075), FGSG_02034(Supercontig_3.1:6678232-6679798),	FGSG_09960(Supercontig_3.7:322082-323751), FGSG_10200(Supercontig_3.7:1162586-1164167),	FGSG_03812(Supercontig_3.2:2658237-2659524), FGSG_01765(Supercontig_3.1:5782947-5784381), FGSG_02000(Supercontig_3.1:6566113-6567075), FGSG_02034(Supercontig_3.1:6678232-6679798),	0.00089745	0.0525008
ko01200	Carbon metabolism	12	7	5	78	154	3010	FGSG_01151(Supercontig_3.1:3726422-3727976), FGSG_01743(Supercontig_3.1:5726743-5729076), FGSG_03128(Supercontig_3.2:4483942-4485901), FGSG_06596(Supercontig_3.4:522848-524932), FGSG_08399(Supercontig_3.5:1999293-2001043), FGSG_00490(Supercontig_3.1:1507437-1509917), FGSG_10200(Supercontig_3.7:1162586-1164167), FGSG_08529(Supercontig_3.5:1544935-1547273), FGSG_06127(Supercontig_3.3:4371694-437352…	FGSG_01151(Supercontig_3.1:3726422-3727976), FGSG_03128(Supercontig_3.2:4483942-4485901), FGSG_00490(Supercontig_3.1:1507437-1509917), FGSG_10200(Supercontig_3.7:1162586-1164167), FGSG_06127(Supercontig_3.3:4371694-4373524), FGSG_10893(Supercontig_3.8:988669-990462), FGSG_08700(Supercontig_3.5:945242-947480),	FGSG_01743(Supercontig_3.1:5726743-5729076), FGSG_06596(Supercontig_3.4:522848-524932), FGSG_08399(Supercontig_3.5:1999293-2001043), FGSG_08529(Supercontig_3.5:1544935-1547273), FGSG_09739(Supercontig_3.6:2562119-2565804),	0.000931247	0.0363186
ko00010	Glycolysis / Gluconeogenesis	8	3	5	78	81	3010	FGSG_09960(Supercontig_3.7:322082-323751), FGSG_04223(Supercontig_3.2:1457311-1458643), FGSG_01743(Supercontig_3.1:5726743-5729076), FGSG_03128(Supercontig_3.2:4483942-4485901), FGSG_08399(Supercontig_3.5:1999293-2001043), FGSG_03431(Supercontig_3.2:3640873-3642118), FGSG_10200(Supercontig_3.7:1162586-1164167), FGSG_02034(Supercontig_3.1:6678232-6679798),	FGSG_09960(Supercontig_3.7:322082-323751), FGSG_03128(Supercontig_3.2:4483942-4485901), FGSG_10200(Supercontig_3.7:1162586-1164167),	FGSG_04223(Supercontig_3.2:1457311-1458643), FGSG_01743(Supercontig_3.1:5726743-5729076), FGSG_08399(Supercontig_3.5:1999293-2001043), FGSG_03431(Supercontig_3.2:3640873-3642118), FGSG_02034(Supercontig_3.1:6678232-6679798),	0.000947299	0.0277085
ko00350	Tyrosine metabolism	7	3	4	78	66	3010	FGSG_09960(Supercontig_3.7:322082-323751), FGSG_03431(Supercontig_3.2:3640873-3642118), FGSG_10200(Supercontig_3.7:1162586-1164167), FGSG_03181(Supercontig_3.2:4338115-4339567), FGSG_02034(Supercontig_3.1:6678232-6679798), FGSG_09739(Supercontig_3.6:2562119-2565804), FGSG_07057(Supercontig_3.4:2171082-2172890),	FGSG_09960(Supercontig_3.7:322082-323751), FGSG_10200(Supercontig_3.7:1162586-1164167), FGSG_07057(Supercontig_3.4:2171082-2172890),	FGSG_03431(Supercontig_3.2:3640873-3642118), FGSG_03181(Supercontig_3.2:4338115-4339567), FGSG_02034(Supercontig_3.1:6678232-6679798), FGSG_09739(Supercontig_3.6:2562119-2565804),	0.001078	0.0252253
ko00908	Zeatin biosynthesis	1	0	1	78	2	3010	FGSG_09015(Supercontig_3.6:256015-257438),	-	FGSG_09015(Supercontig_3.6:256015-257438),	0.00269216	0.0524971
ko04612	Antigen processing and presentation	2	0	2	78	9	3010	FGSG_01950(Supercontig_3.1:6393996-6397123), FGSG_00838(Supercontig_3.1:2689097-2691457),	-	FGSG_01950(Supercontig_3.1:6393996-6397123), FGSG_00838(Supercontig_3.1:2689097-2691457),	0.00380047	0.0635221
ko01120	Microbial metabolism in diverse environments	18	9	9	78	326	3010	FGSG_09960(Supercontig_3.7:322082-323751), FGSG_04223(Supercontig_3.2:1457311-1458643), FGSG_01743(Supercontig_3.1:5726743-5729076), FGSG_07596(Supercontig_3.4:3953833-3957431), FGSG_03128(Supercontig_3.2:4483942-4485901), FGSG_08399(Supercontig_3.5:1999293-2001043), FGSG_03431(Supercontig_3.2:3640873-3642118), FGSG_10200(Supercontig_3.7:1162586-1164167), FGSG_08529(Supercontig_3.5:1544935-154727…	FGSG_09960(Supercontig_3.7:322082-323751), FGSG_07596(Supercontig_3.4:3953833-3957431), FGSG_03128(Supercontig_3.2:4483942-4485901), FGSG_10200(Supercontig_3.7:1162586-1164167), FGSG_06127(Supercontig_3.3:4371694-4373524), FGSG_07057(Supercontig_3.4:2171082-2172890), FGSG_11332(Supercontig_3.9:490130-490967), FGSG_10893(Supercontig_3.8:988669-990462), FGSG_08700(Supercontig_3.5:945242-947480),	FGSG_04223(Supercontig_3.2:1457311-1458643), FGSG_01743(Supercontig_3.1:5726743-5729076), FGSG_08399(Supercontig_3.5:1999293-2001043), FGSG_03431(Supercontig_3.2:3640873-3642118), FGSG_08529(Supercontig_3.5:1544935-1547273), FGSG_02034(Supercontig_3.1:6678232-6679798), FGSG_13871(Supercontig_3.8:602621-605053), FGSG_09739(Supercontig_3.6:2562119-2565804), FGSG_09639(Supercontig_3.6:2256720-225755…	0.00499185	0.0730058
ko00901	Indole alkaloid biosynthesis	1	0	1	78	3	3010	FGSG_03181(Supercontig_3.2:4338115-4339567),	-	FGSG_03181(Supercontig_3.2:4338115-4339567),	0.00595032	0.0773541
ko00630	Glyoxylate and dicarboxylate metabolism	5	4	1	78	52	3010	FGSG_01151(Supercontig_3.1:3726422-3727976), FGSG_06596(Supercontig_3.4:522848-524932), FGSG_06127(Supercontig_3.3:4371694-4373524), FGSG_10893(Supercontig_3.8:988669-990462), FGSG_08700(Supercontig_3.5:945242-947480),	FGSG_01151(Supercontig_3.1:3726422-3727976), FGSG_06127(Supercontig_3.3:4371694-4373524), FGSG_10893(Supercontig_3.8:988669-990462), FGSG_08700(Supercontig_3.5:945242-947480),	FGSG_06596(Supercontig_3.4:522848-524932),	0.0063052	0.0737708
ko00520	Amino sugar and nucleotide sugar metabolism	7	1	6	78	89	3010	FGSG_04903(Supercontig_3.3:597948-598923), FGSG_08399(Supercontig_3.5:1999293-2001043), FGSG_03212(Supercontig_3.2:4258897-4260249), FGSG_08398(Supercontig_3.5:2002872-2004641), FGSG_08396(Supercontig_3.5:2007395-2009033), FGSG_09378(Supercontig_3.6:1331348-1332780), FGSG_02355(Supercontig_3.1:7574282-7575420),	FGSG_04903(Supercontig_3.3:597948-598923),	FGSG_08399(Supercontig_3.5:1999293-2001043), FGSG_03212(Supercontig_3.2:4258897-4260249), FGSG_08398(Supercontig_3.5:2002872-2004641), FGSG_08396(Supercontig_3.5:2007395-2009033), FGSG_09378(Supercontig_3.6:1331348-1332780), FGSG_02355(Supercontig_3.1:7574282-7575420),	0.00672401	0.071519
ko00270	Cysteine and methionine metabolism	5	1	4	78	53	3010	FGSG_05658(Supercontig_3.3:3011361-3013029), FGSG_02491(Supercontig_3.1:7992329-7994494), FGSG_01177(Supercontig_3.1:3825754-3827364), FGSG_09739(Supercontig_3.6:2562119-2565804), FGSG_00454(Supercontig_3.1:1415014-1416464),	FGSG_00454(Supercontig_3.1:1415014-1416464),	FGSG_05658(Supercontig_3.3:3011361-3013029), FGSG_02491(Supercontig_3.1:7992329-7994494), FGSG_01177(Supercontig_3.1:3825754-3827364), FGSG_09739(Supercontig_3.6:2562119-2565804),	0.00690686	0.0673419
ko00640	Propanoate metabolism	4	3	1	78	37	3010	FGSG_05554(Supercontig_3.3:2666448-2668376), FGSG_01743(Supercontig_3.1:5726743-5729076), FGSG_00490(Supercontig_3.1:1507437-1509917), FGSG_06751(Supercontig_3.4:1063071-1065061),	FGSG_05554(Supercontig_3.3:2666448-2668376), FGSG_00490(Supercontig_3.1:1507437-1509917), FGSG_06751(Supercontig_3.4:1063071-1065061),	FGSG_01743(Supercontig_3.1:5726743-5729076),	0.00700092	0.0630083
ko00626	Naphthalene degradation	3	1	2	78	23	3010	FGSG_03431(Supercontig_3.2:3640873-3642118), FGSG_10200(Supercontig_3.7:1162586-1164167), FGSG_02034(Supercontig_3.1:6678232-6679798),	FGSG_10200(Supercontig_3.7:1162586-1164167),	FGSG_03431(Supercontig_3.2:3640873-3642118), FGSG_02034(Supercontig_3.1:6678232-6679798),	0.00723131	0.0604331
ko05204	Chemical carcinogenesis	5	2	3	78	55	3010	FGSG_03812(Supercontig_3.2:2658237-2659524), FGSG_09960(Supercontig_3.7:322082-323751), FGSG_10200(Supercontig_3.7:1162586-1164167), FGSG_01765(Supercontig_3.1:5782947-5784381), FGSG_02000(Supercontig_3.1:6566113-6567075),	FGSG_09960(Supercontig_3.7:322082-323751), FGSG_10200(Supercontig_3.7:1162586-1164167),	FGSG_03812(Supercontig_3.2:2658237-2659524), FGSG_01765(Supercontig_3.1:5782947-5784381), FGSG_02000(Supercontig_3.1:6566113-6567075),	0.00823612	0.0642417
ko04330	Notch signaling pathway	1	0	1	78	4	3010	FGSG_01353(Supercontig_3.1:4450919-4452428),	-	FGSG_01353(Supercontig_3.1:4450919-4452428),	0.0103919	0.0759907
ko00770	Pantothenate and CoA biosynthesis	3	1	2	78	26	3010	FGSG_01766(Supercontig_3.1:5784927-5785962), FGSG_04568(Supercontig_3.2:360382-361458), FGSG_08779(Supercontig_3.5:653072-654002),	FGSG_08779(Supercontig_3.5:653072-654002),	FGSG_01766(Supercontig_3.1:5784927-5785962), FGSG_04568(Supercontig_3.2:360382-361458),	0.0110745	0.0762187
ko01220	Degradation of aromatic compounds	3	1	2	78	27	3010	FGSG_03431(Supercontig_3.2:3640873-3642118), FGSG_10200(Supercontig_3.7:1162586-1164167), FGSG_02034(Supercontig_3.1:6678232-6679798),	FGSG_10200(Supercontig_3.7:1162586-1164167),	FGSG_03431(Supercontig_3.2:3640873-3642118), FGSG_02034(Supercontig_3.1:6678232-6679798),	0.0126072	0.081947
ko01110	Biosynthesis of secondary metabolites	23	12	11	78	504	3010	FGSG_09015(Supercontig_3.6:256015-257438), FGSG_01151(Supercontig_3.1:3726422-3727976), FGSG_04582(Supercontig_3.2:313005-315111), FGSG_01403(Supercontig_3.1:4587797-4589854), FGSG_10080(Supercontig_3.7:752817-754341), FGSG_09960(Supercontig_3.7:322082-323751), FGSG_04223(Supercontig_3.2:1457311-1458643), FGSG_01743(Supercontig_3.1:5726743-5729076), FGSG_03249(Supercontig_3.2:4150262-4152781), FG…	FGSG_01151(Supercontig_3.1:3726422-3727976), FGSG_04582(Supercontig_3.2:313005-315111), FGSG_01403(Supercontig_3.1:4587797-4589854), FGSG_10080(Supercontig_3.7:752817-754341), FGSG_09960(Supercontig_3.7:322082-323751), FGSG_03249(Supercontig_3.2:4150262-4152781), FGSG_01289(Supercontig_3.1:4214066-4218184), FGSG_03128(Supercontig_3.2:4483942-4485901), FGSG_10200(Supercontig_3.7:1162586-1164167), …	FGSG_09015(Supercontig_3.6:256015-257438), FGSG_04223(Supercontig_3.2:1457311-1458643), FGSG_01743(Supercontig_3.1:5726743-5729076), FGSG_06596(Supercontig_3.4:522848-524932), FGSG_08399(Supercontig_3.5:1999293-2001043), FGSG_01766(Supercontig_3.1:5784927-5785962), FGSG_03431(Supercontig_3.2:3640873-3642118), FGSG_03181(Supercontig_3.2:4338115-4339567), FGSG_02034(Supercontig_3.1:6678232-6679798)…	0.0178804	0.110106
ko00480	Glutathione metabolism	3	0	3	78	31	3010	FGSG_05183(Supercontig_3.3:1421865-1423653), FGSG_09991(Supercontig_3.7:421086-423526), FGSG_02000(Supercontig_3.1:6566113-6567075),	-	FGSG_05183(Supercontig_3.3:1421865-1423653), FGSG_09991(Supercontig_3.7:421086-423526), FGSG_02000(Supercontig_3.1:6566113-6567075),	0.0201217	0.117712
ko00730	Thiamine metabolism	2	0	2	78	17	3010	FGSG_08399(Supercontig_3.5:1999293-2001043), FGSG_02469(Supercontig_3.1:7900640-7902656),	-	FGSG_08399(Supercontig_3.5:1999293-2001043), FGSG_02469(Supercontig_3.1:7900640-7902656),	0.0218272	0.121608
ko00524	Butirosin and neomycin biosynthesis	1	0	1	78	6	3010	FGSG_08399(Supercontig_3.5:1999293-2001043),	-	FGSG_08399(Supercontig_3.5:1999293-2001043),	0.0225678	0.12002
ko00250	Alanine, aspartate and glutamate metabolism	4	3	1	78	50	3010	FGSG_05554(Supercontig_3.3:2666448-2668376), FGSG_06751(Supercontig_3.4:1063071-1065061), FGSG_09739(Supercontig_3.6:2562119-2565804), FGSG_10893(Supercontig_3.8:988669-990462),	FGSG_05554(Supercontig_3.3:2666448-2668376), FGSG_06751(Supercontig_3.4:1063071-1065061), FGSG_10893(Supercontig_3.8:988669-990462),	FGSG_09739(Supercontig_3.6:2562119-2565804),	0.023625	0.120179
ko00410	beta-Alanine metabolism	4	4	0	78	50	3010	FGSG_05554(Supercontig_3.3:2666448-2668376), FGSG_09960(Supercontig_3.7:322082-323751), FGSG_00490(Supercontig_3.1:1507437-1509917), FGSG_06751(Supercontig_3.4:1063071-1065061),	FGSG_05554(Supercontig_3.3:2666448-2668376), FGSG_09960(Supercontig_3.7:322082-323751), FGSG_00490(Supercontig_3.1:1507437-1509917), FGSG_06751(Supercontig_3.4:1063071-1065061),	-	0.023625	0.120179
ko00360	Phenylalanine metabolism	4	1	3	78	50	3010	FGSG_09960(Supercontig_3.7:322082-323751), FGSG_03181(Supercontig_3.2:4338115-4339567), FGSG_13871(Supercontig_3.8:602621-605053), FGSG_09739(Supercontig_3.6:2562119-2565804),	FGSG_09960(Supercontig_3.7:322082-323751),	FGSG_03181(Supercontig_3.2:4338115-4339567), FGSG_13871(Supercontig_3.8:602621-605053), FGSG_09739(Supercontig_3.6:2562119-2565804),	0.023625	0.120179
ko01130	Biosynthesis of antibiotics	17	5	12	78	358	3010	FGSG_01151(Supercontig_3.1:3726422-3727976), FGSG_05658(Supercontig_3.3:3011361-3013029), FGSG_04223(Supercontig_3.2:1457311-1458643), FGSG_01743(Supercontig_3.1:5726743-5729076), FGSG_03128(Supercontig_3.2:4483942-4485901), FGSG_06596(Supercontig_3.4:522848-524932), FGSG_08399(Supercontig_3.5:1999293-2001043), FGSG_01177(Supercontig_3.1:3825754-3827364), FGSG_01766(Supercontig_3.1:5784927-578596…	FGSG_01151(Supercontig_3.1:3726422-3727976), FGSG_03128(Supercontig_3.2:4483942-4485901), FGSG_10200(Supercontig_3.7:1162586-1164167), FGSG_00454(Supercontig_3.1:1415014-1416464), FGSG_10893(Supercontig_3.8:988669-990462),	FGSG_05658(Supercontig_3.3:3011361-3013029), FGSG_04223(Supercontig_3.2:1457311-1458643), FGSG_01743(Supercontig_3.1:5726743-5729076), FGSG_06596(Supercontig_3.4:522848-524932), FGSG_08399(Supercontig_3.5:1999293-2001043), FGSG_01177(Supercontig_3.1:3825754-3827364), FGSG_01766(Supercontig_3.1:5784927-5785962), FGSG_03431(Supercontig_3.2:3640873-3642118), FGSG_08529(Supercontig_3.5:1544935-154727…	0.023949	0.10777
ko00280	Valine, leucine and isoleucine degradation	5	4	1	78	70	3010	FGSG_05554(Supercontig_3.3:2666448-2668376), FGSG_07882(Supercontig_3.4:4754434-4755509), FGSG_01766(Supercontig_3.1:5784927-5785962), FGSG_00490(Supercontig_3.1:1507437-1509917), FGSG_06751(Supercontig_3.4:1063071-1065061),	FGSG_05554(Supercontig_3.3:2666448-2668376), FGSG_07882(Supercontig_3.4:4754434-4755509), FGSG_00490(Supercontig_3.1:1507437-1509917), FGSG_06751(Supercontig_3.4:1063071-1065061),	FGSG_01766(Supercontig_3.1:5784927-5785962),	0.0248156	0.107534
ko00982	Drug metabolism - cytochrome P450	4	2	2	78	52	3010	FGSG_09960(Supercontig_3.7:322082-323751), FGSG_10200(Supercontig_3.7:1162586-1164167), FGSG_02000(Supercontig_3.1:6566113-6567075), FGSG_02034(Supercontig_3.1:6678232-6679798),	FGSG_09960(Supercontig_3.7:322082-323751), FGSG_10200(Supercontig_3.7:1162586-1164167),	FGSG_02000(Supercontig_3.1:6566113-6567075), FGSG_02034(Supercontig_3.1:6678232-6679798),	0.0275023	0.11492
ko00625	Chloroalkane and chloroalkene degradation	3	1	2	78	35	3010	FGSG_03431(Supercontig_3.2:3640873-3642118), FGSG_10200(Supercontig_3.7:1162586-1164167), FGSG_02034(Supercontig_3.1:6678232-6679798),	FGSG_10200(Supercontig_3.7:1162586-1164167),	FGSG_03431(Supercontig_3.2:3640873-3642118), FGSG_02034(Supercontig_3.1:6678232-6679798),	0.030043	0.121208
ko05030	Cocaine addiction	1	0	1	78	7	3010	FGSG_03181(Supercontig_3.2:4338115-4339567),	-	FGSG_03181(Supercontig_3.2:4338115-4339567),	0.03018	0.117702
ko04923	Regulation of lipolysis in adipocytes	1	0	1	78	7	3010	FGSG_01571(Supercontig_3.1:5150420-5152730),	-	FGSG_01571(Supercontig_3.1:5150420-5152730),	0.03018	0.126109
ko05230	Central carbon metabolism in cancer	2	1	1	78	20	3010	FGSG_07134(Supercontig_3.4:2468602-2470057), FGSG_08399(Supercontig_3.5:1999293-2001043),	FGSG_07134(Supercontig_3.4:2468602-2470057),	FGSG_08399(Supercontig_3.5:1999293-2001043),	0.033492	0.122455
ko00860	Porphyrin and chlorophyll metabolism	2	2	0	78	21	3010	FGSG_04582(Supercontig_3.2:313005-315111), FGSG_10080(Supercontig_3.7:752817-754341),	FGSG_04582(Supercontig_3.2:313005-315111), FGSG_10080(Supercontig_3.7:752817-754341),	-	0.0380136	0.134776
ko00965	Betalain biosynthesis	1	0	1	78	8	3010	FGSG_03181(Supercontig_3.2:4338115-4339567),	-	FGSG_03181(Supercontig_3.2:4338115-4339567),	0.0387309	0.13328
ko00071	Fatty acid degradation	4	2	2	78	58	3010	FGSG_07596(Supercontig_3.4:3953833-3957431), FGSG_03431(Supercontig_3.2:3640873-3642118), FGSG_10200(Supercontig_3.7:1162586-1164167), FGSG_02034(Supercontig_3.1:6678232-6679798),	FGSG_07596(Supercontig_3.4:3953833-3957431), FGSG_10200(Supercontig_3.7:1162586-1164167),	FGSG_03431(Supercontig_3.2:3640873-3642118), FGSG_02034(Supercontig_3.1:6678232-6679798),	0.0416144	0.139111
ko04973	Carbohydrate digestion and absorption	1	0	1	78	9	3010	FGSG_08399(Supercontig_3.5:1999293-2001043),	-	FGSG_08399(Supercontig_3.5:1999293-2001043),	0.0481657	0.156539
ko00750	Vitamin B6 metabolism	1	0	1	78	9	3010	FGSG_09639(Supercontig_3.6:2256720-2257558),	-	FGSG_09639(Supercontig_3.6:2256720-2257558),	0.0481657	0.170769
ko00450	Selenocompound metabolism	2	1	1	78	24	3010	FGSG_01177(Supercontig_3.1:3825754-3827364), FGSG_00454(Supercontig_3.1:1415014-1416464),	FGSG_00454(Supercontig_3.1:1415014-1416464),	FGSG_01177(Supercontig_3.1:3825754-3827364),	0.0534931	0.164702
ko04918	Thyroid hormone synthesis	1	0	1	78	10	3010	FGSG_05183(Supercontig_3.3:1421865-1423653),	-	FGSG_05183(Supercontig_3.3:1421865-1423653),	0.0584316	0.175295
ko05164	Influenza A	2	0	2	78	25	3010	FGSG_08487(Supercontig_3.5:1691405-1697666), FGSG_00838(Supercontig_3.1:2689097-2691457),	-	FGSG_08487(Supercontig_3.5:1691405-1697666), FGSG_00838(Supercontig_3.1:2689097-2691457),	0.0592892	0.173421
ko00950	Isoquinoline alkaloid biosynthesis	2	0	2	78	26	3010	FGSG_03181(Supercontig_3.2:4338115-4339567), FGSG_09739(Supercontig_3.6:2562119-2565804),	-	FGSG_03181(Supercontig_3.2:4338115-4339567), FGSG_09739(Supercontig_3.6:2562119-2565804),	0.0654007	0.186631
ko04626	Plant-pathogen interaction	1	0	1	78	11	3010	FGSG_03312(Supercontig_3.2:3988704-3990026),	-	FGSG_03312(Supercontig_3.2:3988704-3990026),	0.0694781	0.193546
ko00650	Butanoate metabolism	3	2	1	78	46	3010	FGSG_05554(Supercontig_3.3:2666448-2668376), FGSG_06751(Supercontig_3.4:1063071-1065061), FGSG_03431(Supercontig_3.2:3640873-3642118),	FGSG_05554(Supercontig_3.3:2666448-2668376), FGSG_06751(Supercontig_3.4:1063071-1065061),	FGSG_03431(Supercontig_3.2:3640873-3642118),	0.0711993	0.193728
ko04727	GABAergic synapse	3	2	1	78	46	3010	FGSG_05554(Supercontig_3.3:2666448-2668376), FGSG_06596(Supercontig_3.4:522848-524932), FGSG_06751(Supercontig_3.4:1063071-1065061),	FGSG_05554(Supercontig_3.3:2666448-2668376), FGSG_06751(Supercontig_3.4:1063071-1065061),	FGSG_06596(Supercontig_3.4:522848-524932),	0.0711993	0.213598
ko04976	Bile secretion	2	0	2	78	27	3010	FGSG_03812(Supercontig_3.2:2658237-2659524), FGSG_01765(Supercontig_3.1:5782947-5784381),	-	FGSG_03812(Supercontig_3.2:2658237-2659524), FGSG_01765(Supercontig_3.1:5782947-5784381),	0.071825	0.186745
ko00380	Tryptophan metabolism	4	1	3	78	70	3010	FGSG_07596(Supercontig_3.4:3953833-3957431), FGSG_06596(Supercontig_3.4:522848-524932), FGSG_03181(Supercontig_3.2:4338115-4339567), FGSG_13871(Supercontig_3.8:602621-605053),	FGSG_07596(Supercontig_3.4:3953833-3957431),	FGSG_06596(Supercontig_3.4:522848-524932), FGSG_03181(Supercontig_3.2:4338115-4339567), FGSG_13871(Supercontig_3.8:602621-605053),	0.0820854	0.208782
ko04919	Thyroid hormone signaling pathway	2	1	1	78	29	3010	FGSG_01353(Supercontig_3.1:4450919-4452428), FGSG_01450(Supercontig_3.1:4783602-4784895),	FGSG_01450(Supercontig_3.1:4783602-4784895),	FGSG_01353(Supercontig_3.1:4450919-4452428),	0.0855991	0.213087
ko05034	Alcoholism	2	0	2	78	29	3010	FGSG_01353(Supercontig_3.1:4450919-4452428), FGSG_03181(Supercontig_3.2:4338115-4339567),	-	FGSG_01353(Supercontig_3.1:4450919-4452428), FGSG_03181(Supercontig_3.2:4338115-4339567),	0.0855991	0.238455
ko05031	Amphetamine addiction	1	0	1	78	13	3010	FGSG_03181(Supercontig_3.2:4338115-4339567),	-	FGSG_03181(Supercontig_3.2:4338115-4339567),	0.0937213	0.223783
ko00521	Streptomycin biosynthesis	1	0	1	78	13	3010	FGSG_08399(Supercontig_3.5:1999293-2001043),	-	FGSG_08399(Supercontig_3.5:1999293-2001043),	0.0937213	0.255009
ko01054	Nonribosomal peptide structures	1	0	1	78	13	3010	FGSG_02315(Supercontig_3.1:7439119-7462127),	-	FGSG_02315(Supercontig_3.1:7439119-7462127),	0.0937213	0.255009
ko04910	Insulin signaling pathway	3	1	2	78	51	3010	FGSG_03128(Supercontig_3.2:4483942-4485901), FGSG_08399(Supercontig_3.5:1999293-2001043), FGSG_01571(Supercontig_3.1:5150420-5152730),	FGSG_03128(Supercontig_3.2:4483942-4485901),	FGSG_08399(Supercontig_3.5:1999293-2001043), FGSG_01571(Supercontig_3.1:5150420-5152730),	0.0969988	0.218247
ko00562	Inositol phosphate metabolism	2	2	0	78	31	3010	FGSG_00490(Supercontig_3.1:1507437-1509917), FGSG_04998(Supercontig_3.3:853381-854665),	FGSG_00490(Supercontig_3.1:1507437-1509917), FGSG_04998(Supercontig_3.3:853381-854665),	-	0.10058	0.222036
ko00340	Histidine metabolism	2	1	1	78	31	3010	FGSG_09960(Supercontig_3.7:322082-323751), FGSG_03181(Supercontig_3.2:4338115-4339567),	FGSG_09960(Supercontig_3.7:322082-323751),	FGSG_03181(Supercontig_3.2:4338115-4339567),	0.10058	0.261509
ko04915	Estrogen signaling pathway	1	0	1	78	14	3010	FGSG_00838(Supercontig_3.1:2689097-2691457),	-	FGSG_00838(Supercontig_3.1:2689097-2691457),	0.106827	0.227251
ko05134	Legionellosis	1	0	1	78	15	3010	FGSG_00838(Supercontig_3.1:2689097-2691457),	-	FGSG_00838(Supercontig_3.1:2689097-2691457),	0.120532	0.251826
ko04730	Long-term depression	1	0	1	78	15	3010	FGSG_00838(Supercontig_3.1:2689097-2691457),	-	FGSG_00838(Supercontig_3.1:2689097-2691457),	0.120532	0.300048
ko00670	One carbon pool by folate	1	1	0	78	16	3010	FGSG_01151(Supercontig_3.1:3726422-3727976),	FGSG_01151(Supercontig_3.1:3726422-3727976),	-	0.134795	0.271914
ko04340	Hedgehog signaling pathway	1	0	1	78	16	3010	FGSG_01353(Supercontig_3.1:4450919-4452428),	-	FGSG_01353(Supercontig_3.1:4450919-4452428),	0.134795	0.328563
ko00960	Tropane, piperidine and pyridine alkaloid biosynthesis	1	0	1	78	17	3010	FGSG_09739(Supercontig_3.6:2562119-2565804),	-	FGSG_09739(Supercontig_3.6:2562119-2565804),	0.149577	0.291676
ko04152	AMPK signaling pathway	2	1	1	78	39	3010	FGSG_03128(Supercontig_3.2:4483942-4485901), FGSG_01571(Supercontig_3.1:5150420-5152730),	FGSG_03128(Supercontig_3.2:4483942-4485901),	FGSG_01571(Supercontig_3.1:5150420-5152730),	0.171735	0.329393
ko00620	Pyruvate metabolism	3	1	2	78	63	3010	FGSG_01743(Supercontig_3.1:5726743-5729076), FGSG_03431(Supercontig_3.2:3640873-3642118), FGSG_08700(Supercontig_3.5:945242-947480),	FGSG_08700(Supercontig_3.5:945242-947480),	FGSG_01743(Supercontig_3.1:5726743-5729076), FGSG_03431(Supercontig_3.2:3640873-3642118),	0.176713	0.333474
ko02010	ABC transporters	2	1	1	78	41	3010	FGSG_03882(Supercontig_3.2:2462752-2467441), FGSG_11272(Supercontig_3.9:630475-635117),	FGSG_11272(Supercontig_3.9:630475-635117),	FGSG_03882(Supercontig_3.2:2462752-2467441),	0.19208	0.35672
ko00710	Carbon fixation in photosynthetic organisms	2	1	1	78	41	3010	FGSG_03128(Supercontig_3.2:4483942-4485901), FGSG_09739(Supercontig_3.6:2562119-2565804),	FGSG_03128(Supercontig_3.2:4483942-4485901),	FGSG_09739(Supercontig_3.6:2562119-2565804),	0.19208	0.43218
ko01100	Metabolic pathways	40	18	22	78	1206	3010	FGSG_02829(Supercontig_3.2:5270489-5271284), FGSG_09015(Supercontig_3.6:256015-257438), FGSG_01151(Supercontig_3.1:3726422-3727976), FGSG_05658(Supercontig_3.3:3011361-3013029), FGSG_04582(Supercontig_3.2:313005-315111), FGSG_10080(Supercontig_3.7:752817-754341), FGSG_05554(Supercontig_3.3:2666448-2668376), FGSG_09960(Supercontig_3.7:322082-323751), FGSG_04223(Supercontig_3.2:1457311-1458643), FG…	FGSG_01151(Supercontig_3.1:3726422-3727976), FGSG_04582(Supercontig_3.2:313005-315111), FGSG_10080(Supercontig_3.7:752817-754341), FGSG_05554(Supercontig_3.3:2666448-2668376), FGSG_09960(Supercontig_3.7:322082-323751), FGSG_05697(Supercontig_3.3:3123690-3126579), FGSG_03128(Supercontig_3.2:4483942-4485901), FGSG_07882(Supercontig_3.4:4754434-4755509), FGSG_00490(Supercontig_3.1:1507437-1509917), …	FGSG_02829(Supercontig_3.2:5270489-5271284), FGSG_09015(Supercontig_3.6:256015-257438), FGSG_05658(Supercontig_3.3:3011361-3013029), FGSG_04223(Supercontig_3.2:1457311-1458643), FGSG_01743(Supercontig_3.1:5726743-5729076), FGSG_02491(Supercontig_3.1:7992329-7994494), FGSG_08399(Supercontig_3.5:1999293-2001043), FGSG_01177(Supercontig_3.1:3825754-3827364), FGSG_01766(Supercontig_3.1:5784927-578596…	0.193122	0.347619
ko00720	Carbon fixation pathways in prokaryotes	1	0	1	78	20	3010	FGSG_01743(Supercontig_3.1:5726743-5729076),	-	FGSG_01743(Supercontig_3.1:5726743-5729076),	0.196676	0.348653
ko00564	Glycerophospholipid metabolism	3	2	1	78	67	3010	FGSG_03249(Supercontig_3.2:4150262-4152781), FGSG_01289(Supercontig_3.1:4214066-4218184), FGSG_02001(Supercontig_3.1:6567121-6568694),	FGSG_03249(Supercontig_3.2:4150262-4152781), FGSG_01289(Supercontig_3.1:4214066-4218184),	FGSG_02001(Supercontig_3.1:6567121-6568694),	0.208497	0.364091
ko04310	Wnt signaling pathway	1	1	0	78	21	3010	FGSG_13962(Supercontig_3.9:262828-263725),	FGSG_13962(Supercontig_3.9:262828-263725),	-	0.213179	0.366793
ko04728	Dopaminergic synapse	1	0	1	78	21	3010	FGSG_03181(Supercontig_3.2:4338115-4339567),	-	FGSG_03181(Supercontig_3.2:4338115-4339567),	0.213179	0.445392
ko00130	Ubiquinone and other terpenoid-quinone biosynthesis	1	1	0	78	21	3010	FGSG_01403(Supercontig_3.1:4587797-4589854),	FGSG_01403(Supercontig_3.1:4587797-4589854),	-	0.213179	0.445392
ko00290	Valine, leucine and isoleucine biosynthesis	1	0	1	78	21	3010	FGSG_01766(Supercontig_3.1:5784927-5785962),	-	FGSG_01766(Supercontig_3.1:5784927-5785962),	0.213179	0.445392
ko05202	Transcriptional misregulation in cancer	1	0	1	78	21	3010	FGSG_01353(Supercontig_3.1:4450919-4452428),	-	FGSG_01353(Supercontig_3.1:4450919-4452428),	0.213179	0.445392
ko00051	Fructose and mannose metabolism	2	1	1	78	43	3010	FGSG_03128(Supercontig_3.2:4483942-4485901), FGSG_08399(Supercontig_3.5:1999293-2001043),	FGSG_03128(Supercontig_3.2:4483942-4485901),	FGSG_08399(Supercontig_3.5:1999293-2001043),	0.213337	0.341924
ko00627	Aminobenzoate degradation	2	1	1	78	43	3010	FGSG_07596(Supercontig_3.4:3953833-3957431), FGSG_13871(Supercontig_3.8:602621-605053),	FGSG_07596(Supercontig_3.4:3953833-3957431),	FGSG_13871(Supercontig_3.8:602621-605053),	0.213337	0.437903
ko00260	Glycine, serine and threonine metabolism	4	2	2	78	95	3010	FGSG_01151(Supercontig_3.1:3726422-3727976), FGSG_01177(Supercontig_3.1:3825754-3827364), FGSG_08529(Supercontig_3.5:1544935-1547273), FGSG_10893(Supercontig_3.8:988669-990462),	FGSG_01151(Supercontig_3.1:3726422-3727976), FGSG_10893(Supercontig_3.8:988669-990462),	FGSG_01177(Supercontig_3.1:3825754-3827364), FGSG_08529(Supercontig_3.5:1544935-1547273),	0.222053	0.346403
ko01210	2-Oxocarboxylic acid metabolism	4	0	4	78	96	3010	FGSG_07775(Supercontig_3.4:4448393-4449651), FGSG_01766(Supercontig_3.1:5784927-5785962), FGSG_06014(Supercontig_3.3:4039775-4041817), FGSG_09739(Supercontig_3.6:2562119-2565804),	-	FGSG_07775(Supercontig_3.4:4448393-4449651), FGSG_01766(Supercontig_3.1:5784927-5785962), FGSG_06014(Supercontig_3.3:4039775-4041817), FGSG_09739(Supercontig_3.6:2562119-2565804),	0.229143	0.352759
ko04070	Phosphatidylinositol signaling system	1	1	0	78	22	3010	FGSG_04998(Supercontig_3.3:853381-854665),	FGSG_04998(Supercontig_3.3:853381-854665),	-	0.230031	0.349527
ko04066	HIF-1 signaling pathway	1	0	1	78	22	3010	FGSG_08399(Supercontig_3.5:1999293-2001043),	-	FGSG_08399(Supercontig_3.5:1999293-2001043),	0.230031	0.44856
ko04726	Serotonergic synapse	1	0	1	78	22	3010	FGSG_03181(Supercontig_3.2:4338115-4339567),	-	FGSG_03181(Supercontig_3.2:4338115-4339567),	0.230031	0.44856
ko00830	Retinol metabolism	3	1	2	78	71	3010	FGSG_10200(Supercontig_3.7:1162586-1164167), FGSG_02034(Supercontig_3.1:6678232-6679798), FGSG_00838(Supercontig_3.1:2689097-2691457),	FGSG_10200(Supercontig_3.7:1162586-1164167),	FGSG_02034(Supercontig_3.1:6678232-6679798), FGSG_00838(Supercontig_3.1:2689097-2691457),	0.242628	0.354843
ko04024	cAMP signaling pathway	1	0	1	78	24	3010	FGSG_01571(Supercontig_3.1:5150420-5152730),	-	FGSG_01571(Supercontig_3.1:5150420-5152730),	0.264663	0.38229
ko00920	Sulfur metabolism	1	1	0	78	25	3010	FGSG_00454(Supercontig_3.1:1415014-1416464),	FGSG_00454(Supercontig_3.1:1415014-1416464),	-	0.282387	0.402918
ko04010	MAPK signaling pathway	1	0	1	78	26	3010	FGSG_00838(Supercontig_3.1:2689097-2691457),	-	FGSG_00838(Supercontig_3.1:2689097-2691457),	0.30035	0.423385
ko00590	Arachidonic acid metabolism	1	1	0	78	26	3010	FGSG_02138(Supercontig_3.1:6964393-6966099),	FGSG_02138(Supercontig_3.1:6964393-6966099),	-	0.30035	0.549077
ko00970	Aminoacyl-tRNA biosynthesis	2	2	0	78	51	3010	FGSG_04582(Supercontig_3.2:313005-315111), FGSG_04554(Supercontig_3.2:395965-397879),	FGSG_04582(Supercontig_3.2:313005-315111), FGSG_04554(Supercontig_3.2:395965-397879),	-	0.30629	0.4216
ko04146	Peroxisome	3	1	2	78	80	3010	FGSG_06596(Supercontig_3.4:522848-524932), FGSG_00840(Supercontig_3.1:2700761-2703430), FGSG_10893(Supercontig_3.8:988669-990462),	FGSG_10893(Supercontig_3.8:988669-990462),	FGSG_06596(Supercontig_3.4:522848-524932), FGSG_00840(Supercontig_3.1:2700761-2703430),	0.326999	0.444871
ko00561	Glycerolipid metabolism	2	1	1	78	53	3010	FGSG_04223(Supercontig_3.2:1457311-1458643), FGSG_01289(Supercontig_3.1:4214066-4218184),	FGSG_01289(Supercontig_3.1:4214066-4218184),	FGSG_04223(Supercontig_3.2:1457311-1458643),	0.331209	0.445419
ko04068	FoxO signaling pathway	1	0	1	78	29	3010	FGSG_06596(Supercontig_3.4:522848-524932),	-	FGSG_06596(Supercontig_3.4:522848-524932),	0.355422	0.47255
ko00643	Styrene degradation	1	0	1	78	30	3010	FGSG_13871(Supercontig_3.8:602621-605053),	-	FGSG_13871(Supercontig_3.8:602621-605053),	0.3741	0.491795
ko00500	Starch and sucrose metabolism	4	1	3	78	115	3010	FGSG_05697(Supercontig_3.3:3123690-3126579), FGSG_01353(Supercontig_3.1:4450919-4452428), FGSG_08399(Supercontig_3.5:1999293-2001043), FGSG_02355(Supercontig_3.1:7574282-7575420),	FGSG_05697(Supercontig_3.3:3123690-3126579),	FGSG_01353(Supercontig_3.1:4450919-4452428), FGSG_08399(Supercontig_3.5:1999293-2001043), FGSG_02355(Supercontig_3.1:7574282-7575420),	0.381757	0.496284
ko00220	Arginine biosynthesis	1	0	1	78	31	3010	FGSG_09739(Supercontig_3.6:2562119-2565804),	-	FGSG_09739(Supercontig_3.6:2562119-2565804),	0.392904	0.505162
ko00030	Pentose phosphate pathway	1	1	0	78	33	3010	FGSG_03128(Supercontig_3.2:4483942-4485901),	FGSG_03128(Supercontig_3.2:4483942-4485901),	-	0.43081	0.547879
ko00780	Biotin metabolism	1	0	1	78	33	3010	FGSG_02829(Supercontig_3.2:5270489-5271284),	-	FGSG_02829(Supercontig_3.2:5270489-5271284),	0.43081	0.700067
ko00330	Arginine and proline metabolism	2	0	2	78	61	3010	FGSG_13871(Supercontig_3.8:602621-605053), FGSG_09739(Supercontig_3.6:2562119-2565804),	-	FGSG_13871(Supercontig_3.8:602621-605053), FGSG_09739(Supercontig_3.6:2562119-2565804),	0.435836	0.542476
ko05169	Epstein-Barr virus infection	2	0	2	78	62	3010	FGSG_01353(Supercontig_3.1:4450919-4452428), FGSG_00838(Supercontig_3.1:2689097-2691457),	-	FGSG_01353(Supercontig_3.1:4450919-4452428), FGSG_00838(Supercontig_3.1:2689097-2691457),	0.449355	0.553416
ko00400	Phenylalanine, tyrosine and tryptophan biosynthesis	1	0	1	78	35	3010	FGSG_09739(Supercontig_3.6:2562119-2565804),	-	FGSG_09739(Supercontig_3.6:2562119-2565804),	0.468999	0.571592
ko00100	Steroid biosynthesis	1	0	1	78	36	3010	FGSG_09863(Supercontig_3.7:15272-17546),	-	FGSG_09863(Supercontig_3.7:15272-17546),	0.488158	0.588809
ko04110	Cell cycle	1	0	1	78	102	3010	FGSG_01353(Supercontig_3.1:4450919-4452428),	-	FGSG_01353(Supercontig_3.1:4450919-4452428),	0.516023	0.616069
ko00052	Galactose metabolism	1	0	1	78	39	3010	FGSG_08399(Supercontig_3.5:1999293-2001043),	-	FGSG_08399(Supercontig_3.5:1999293-2001043),	0.545715	0.644935
ko04071	Sphingolipid signaling pathway	1	0	1	78	40	3010	FGSG_07775(Supercontig_3.4:4448393-4449651),	-	FGSG_07775(Supercontig_3.4:4448393-4449651),	0.564882	0.660912
ko01040	Biosynthesis of unsaturated fatty acids	1	0	1	78	41	3010	FGSG_02829(Supercontig_3.2:5270489-5271284),	-	FGSG_02829(Supercontig_3.2:5270489-5271284),	0.58402	0.676538
ko01230	Biosynthesis of amino acids	5	1	4	78	170	3010	FGSG_01177(Supercontig_3.1:3825754-3827364), FGSG_01766(Supercontig_3.1:5784927-5785962), FGSG_08529(Supercontig_3.5:1544935-1547273), FGSG_09739(Supercontig_3.6:2562119-2565804), FGSG_00454(Supercontig_3.1:1415014-1416464),	FGSG_00454(Supercontig_3.1:1415014-1416464),	FGSG_01177(Supercontig_3.1:3825754-3827364), FGSG_01766(Supercontig_3.1:5784927-5785962), FGSG_08529(Supercontig_3.5:1544935-1547273), FGSG_09739(Supercontig_3.6:2562119-2565804),	0.585981	0.672155
ko03018	RNA degradation	1	0	1	78	92	3010	FGSG_06014(Supercontig_3.3:4039775-4041817),	-	FGSG_06014(Supercontig_3.3:4039775-4041817),	0.619753	0.703991
ko04144	Endocytosis	2	0	2	78	129	3010	FGSG_01353(Supercontig_3.1:4450919-4452428), FGSG_00838(Supercontig_3.1:2689097-2691457),	-	FGSG_01353(Supercontig_3.1:4450919-4452428), FGSG_00838(Supercontig_3.1:2689097-2691457),	0.696289	0.783325
ko03040	Spliceosome	1	0	1	78	84	3010	FGSG_00838(Supercontig_3.1:2689097-2691457),	-	FGSG_00838(Supercontig_3.1:2689097-2691457),	0.714943	0.79665
ko04113	Meiosis - yeast	1	1	0	78	83	3010	FGSG_07582(Supercontig_3.4:3917634-3919525),	FGSG_07582(Supercontig_3.4:3917634-3919525),	-	0.72764	0.80315
ko04111	Cell cycle - yeast	1	1	0	78	82	3010	FGSG_08467(Supercontig_3.5:1760718-1762753),	FGSG_08467(Supercontig_3.5:1760718-1762753),	-	0.740519	0.809726
ko04141	Protein processing in endoplasmic reticulum	2	1	1	78	83	3010	FGSG_02811(Supercontig_3.2:5321862-5324277), FGSG_00838(Supercontig_3.1:2689097-2691457),	FGSG_02811(Supercontig_3.2:5321862-5324277),	FGSG_00838(Supercontig_3.1:2689097-2691457),	0.741655	0.803459
ko00061	Fatty acid biosynthesis	1	0	1	78	50	3010	FGSG_02829(Supercontig_3.2:5270489-5271284),	-	FGSG_02829(Supercontig_3.2:5270489-5271284),	0.753228	0.808511
ko05203	Viral carcinogenesis	1	0	1	78	50	3010	FGSG_01353(Supercontig_3.1:4450919-4452428),	-	FGSG_01353(Supercontig_3.1:4450919-4452428),	0.753228	1.00145
ko01212	Fatty acid metabolism	1	0	1	78	78	3010	FGSG_02829(Supercontig_3.2:5270489-5271284),	-	FGSG_02829(Supercontig_3.2:5270489-5271284),	0.793856	0.836767
ko00040	Pentose and glucuronate interconversions	1	0	1	78	54	3010	FGSG_04223(Supercontig_3.2:1457311-1458643),	-	FGSG_04223(Supercontig_3.2:1457311-1458643),	0.825681	0.862541
ko03013	RNA transport	1	0	1	78	75	3010	FGSG_08487(Supercontig_3.5:1691405-1697666),	-	FGSG_08487(Supercontig_3.5:1691405-1697666),	0.835785	0.86537
ko04142	Lysosome	1	0	1	78	56	3010	FGSG_07775(Supercontig_3.4:4448393-4449651),	-	FGSG_07775(Supercontig_3.4:4448393-4449651),	0.861081	0.883741
ko00230	Purine metabolism	2	1	1	78	94	3010	FGSG_11202(Supercontig_3.8:118210-118938), FGSG_11332(Supercontig_3.9:490130-490967),	FGSG_11332(Supercontig_3.9:490130-490967),	FGSG_11202(Supercontig_3.8:118210-118938),	0.891728	0.907236
ko05205	Proteoglycans in cancer	1	0	1	78	60	3010	FGSG_04574(Supercontig_3.2:333128-335577),	-	FGSG_04574(Supercontig_3.2:333128-335577),	0.930048	0.938066
ko03320	PPAR signaling pathway	1	0	1	78	64	3010	FGSG_08768(Supercontig_3.5:698456-699494),	-	FGSG_08768(Supercontig_3.5:698456-699494),	0.996391	0.996391
